# Supplementary material for: Subdividing Y-chromosome haplogroup R1a1 reveals Norse Viking dispersal lineages in Britain
Source: Eur J Hum Genet. 2020 Nov 2;29(3):512–23. doi: 10.1038/s41431-020-00747-z (PMC7940619; doi:10.1038/s41431-020-00747-z)
Supplement: Supplementary file 2 — Supplementary Tables [file 41431_2020_747_MOESM2_ESM.xlsx]

## Sheet: Table S1
Table S1: Sample information, hg R1a1 sub-haplogroup status, and Y-STR data.
				Y-STR data
Population	County/subregion	hg R1a1 ascer-tainment	sub-hg	DYS19	DYS389I	DYS389II-I	DYS390	DYS391	DYS392	DYS393	DYS385a	DYS385b	DYS437	DYS438	DYS439	DYS448	DYS456	DYS458	DYS635	YGATAH4	DYS481	DYS533	DYS549	DYS570	DYS576	DYS643	Reference
English	Buckinghamshire	SRY10831.2	GML2	15	13	19	24	10	11	13	11	15	14	11	10	19	16	15	24	11	23	12	12	21	18	11	1-4, this study
English	Cheshirea	SRY10831.2	Ancestral	15	14	17	25	11	14	13	13	14	14	11	10	19	16	16	23	12	23	12	12	17	17	11	1-4, this study
English	Cheshirea	SRY10831.2	GML2	16	13	17	24	10	11	13	11	14	14	11	10	19	15	15	23	12	24	12	13	19	19	10	1-4, this study
English	Cheshirea	SRY10831.2	GML2	15	13	19	25	10	11	13	11	14	14	11	10	19	15	15	24	11	23	12	13	21	17	10	1-4, this study
English	Cheshirea	SRY10831.2	GML2	15	13	19	25	10	11	13	11	14	14	11	10	19	15	15	24	12	23	12	13	19	17	10	1-4, this study
English	Cheshirea	M513	GML3*	16	14	18	24	10,11	11	13	11	14	14	11	11	19	15	18	23	13	23	12	12	20	17	10	1-4, this study
English	Cheshirea	SRY10831.2	GML3*	16	12	17	25	11	11	13	11	14	14	11	10	20	14	15	23	11	24	11	12	19	19	10	1-4, this study
English	Cheshirea	SRY10831.2	GML8*	15	13	16	25	11	11	13	11	14	14	11	10	21	16	15	23	13	23	12	12	16	18	10	1-4, this study
English	Cheshirea	SRY10831.2	GML9	15	13	18	25	11	11	13	11	14	14	11	12	21	16	16	23	12	23	12	12	20	16	10	1-4, this study
English	Cornwall	M513	GML3*	16	13	17	25	10	11	13	11	14	14	11	11	20	15	15	23	12	22	12	11	19	19	10	1-4, this study
English	Cumbria	SRY10831.2	GML3*	16	13	18	25	10	11	14	12	14	14	11	10	20	15	15	23	13	24	12	12	20	17	10	1-4, this study
English	Cumbria	SRY10831.2	GML5*	16	14	18	24	10	12	13	11	14	14	11	10	20	15	15	23	12	24	12	13	22	18	10	1-4, this study
English	Cumbria	M513	GML8*	17	12	18	24	10	11	13	11	14	14	11	10	20	15	16	23	13	23	12	12	20	19	10	1-4, this study
English	Cumbria	SRY10831.2	GML8*	16	13	16	24	11	11	14	11	14	14	11	10	20	16	15	23	15	24	11	12	17	19	10	1-4, this study
English	Cumbria	M513	GML9	15	13	16	25	10	11	13	11	14	14	11	10	20	16	15	23	13	23	12	12	18	19	10	1-4, this study
English	Cumbria	SRY10831.2	GML9	15	13	17	25	11	11	13	11	14	14	11	10	20	16	15	23	13	23	12	13	18	17	11	1-4, this study
English	Cumbria	SRY10831.2	GML9	15	13	17	25	11	11	13	11	14	14	11	10	19	16	15	24	13	23	13	14	18	17	10	1-4, this study
English	Derbyshire	SRY10831.2	GML4	15	13	18	24	11	11	13	11	14	14	11	10	20	15	16	23	12	23	12	13	19	17	9	1-4, this study
English	Derbyshire	SRY10831.2	GML8*	17	13	0	25	11	11	13	11	14	14	11	10	20	15	16	23	13	22	11	12	19	17	10	1-4, this study
English	Devon	M513	GML3*	16	13	17	25	10	11	14	11	13	14	11	10	20	14	15	23	13	24	12	12	20	19	10	1-4, this study
English	Essex	SRY10831.2	GML6*	16	13	17	25	10	11	13	11	14	14	11	10	20	15	17	23	12	23	12	12	17	18	10	1-4, this study
English	Gloucestershire	M513	GML2	16	13	17	24	10	11	13	11	14	15	11	10	19	16	15	25	12	23	12	12	18	18	10	1-4, this study
English	Gloucestershire	M513	GML2	15	13	18	25	11	11	14	11	14	14	11	10	19	15	15	24	12	23	12	12	20	17	10	1-4, this study
English	Gloucestershire	SRY10831.2	GML9	15	13	17	25	11	11	13	11	14	14	11	10	20	16	15	23	12	23	12	13	19	17	10	1-4, this study
English	Hampshire	SRY10831.2	GML9	15	13	16	25	10	11	13	11	14	14	11	10	20	16	15	23	11	23	12	12	18	19	10	1-4, this study
English	Hampshire	STR predn.	GML9	15	11	19	24	11	11	13	11	15	14	11	10	20	16	15	23	12	23	12	11	18	15	10	1-4, this study
English	Hertfordshire	SRY10831.2	GML2	16	13	17	25	10	11	13	11	14	14	11	11	0	17	15	24	12	23	12	12	18	18	10	1-4, this study
English	Kent	M513	GML2	15	13	17	24	11	11	13	12	14	14	11	11	0	16	16	24	12	24	12	12	18	20	10	1-4, this study
English	Kent	M513	GML3*	17	12	17	25	9	11	13	12	15	14	11	10	20	17	15	23	12	23	13	12	20	18	10	1-4, this study
English	Kent	M513	GML5*	16	13	17	25	11	12	13	11	15	14	12	10	20	16	15	23	12	23	12	12	19	17	10	1-4, this study
English	Lancashirec	SRY10831.2	GML2	17	13	17	25	10	11	13	11	14	14	11	10	19	15	15	23	12,13	24	12	13	18	19	9	1-4, this study
English	Lancashirec	SRY10831.2	GML2	16	14	17	25	10	11	13	11	14	14	11	11	18	17	16	23	12	23	12	12	19	18	10	1-4, this study
English	Lancashirec	SRY10831.2	GML5*	15	12	18	25	11	11	13	11	14	14	11	10	21	16	13	23	12	23	12	12	19	16	10	1-4, this study
English	Lancashirec	SRY10831.2	GML8*	17	13	16	25	11	11	13	11	15	14	11	10	19	16	15	24	13	24	11	12	18	17	10	1-4, this study
English	Lancashirec	SRY10831.2	GML8*	16	14	17	25	10	11	13	11	14	14	11	10	20	15	15	24	13	23	12	12	20	20	10	1-4, this study
English	Lancashirec	SRY10831.2	GML8*	16	12	19	24	10	11	13	11	14	14	11	10	20	15	16	23	13	23	12	12	18	20	10	1-4, this study
English	Lancashirec	M513	GML9	15	13	16	24	10	11	13	11	14	14	11	10	20	16	15	23	12	23	12	12	18	19	10	1-4, this study
English	Lancashirec	SRY10831.2	GML9	15	13	15	25	11	11	13	11	14	14	11	10	20	16	15	23	13	23	12	13	19	18	10	1-4, this study
English	Lancashirec	SRY10831.2	GML9	15	15	17	25	11	11	13	11	14	14	11	10	20	16	15	23	13	23	12	12	18	16	10	1-4, this study
English	Lancashirec	SRY10831.2	GML9	15	12	17	25	11	11	13	11	14	14	11	10	19	16	15	23	12	23	12	12	18	18	10	1-4, this study
English	Lancashirec	SRY10831.2	GML9	15	13	17	26	11	11	13	11	13	14	11	10	20	15	15	23	12	23	12	12	17	17	10	1-4, this study
English	Lancashirec	SRY10831.2	GML9	15	13	16	23	10	11	13	11	14	14	11	10	20	16	15	23	11	23	12	12	18	19	10	1-4, this study
English	Lancashirec	SRY10831.2	GML9	15	14	18	25	11	11	13	11	14	14	11	11	20	17	16	23	12	23	12	12	17	16	10	1-4, this study
English	Lancashirec	SRY10831.2	GML9	15	13	17	25	11	11	13	11	14	14	11	10	20	16	15	23	12	22	12	13	17	18	10	1-4, this study
English	Leicestershire	SRY10831.2	GML2	15	13	18	24	10	11	13	11	14	14	11	10	19	15	15	24	12	23	12	12	20	18	10	1-4, this study
English	Leicestershire	M17	GML3*	16	13	17	25	10	11	13	11	14	14	11	10	20	14	14	23	12	23	12	12	20	19	10	1-4, this study
English	Leicestershire	M17	GML3*	16	13	17	25	10	11	13	11	14	14	11	10	20	14	14	23	12	23	12	12	20	18	10	1-4, this study
English	Leicestershire	M17	GML5*	16	13	17	25	11	11	13	11	14	14	11	10	21	16	15	23	13	23	12	12	19	17	10	1-4, this study
English	Leicestershire	M513	GML5*	16	13	16	25	10	11	13	11	14	14	11	11	20	16	15	23	13	23	12	13	18	18	10	1-4, this study
English	Leicestershire	SRY10831.2	GML5*	16	13	17	25	11	11	13	11	14	14	11	10	20	16	16	25	11	24	12	13	19	18	10	1-4, this study
English	Leicestershire	SRY10831.2	GML8*	15	13	16	25	10	11	13	11	14	14	11	10	19	15	15	23	13	23	11	12	19	17	10	1-4, this study
English	Leicestershire	M17	GML9	15	14	17	25	11	11	13	12	14	14	12	10	20	17	15	23	13	24	12	12	18	17	10	1-4, this study
English	Leicestershire	SRY10831.2	GML9	15	13	17	25	10	11	13	11	14	14	11	10	20	16	15	23	13	23	12	12	19	17	10	1-4, this study
English	Leicestershire	M17	M458	15	13	17	25	10	11	13	10	14	14	11	10	20	16	16	23	12	25	12	12	17	19	10	1-4, this study
English	Lincolnshire	M513	GML2	15	13	18	24	10	11	13	11	14	14	11	10	19	15	15	24	12	23	11	12	19	18	10	1-4, this study
English	Lincolnshire	SRY10831.2	GML2	15	13	17	25	10	11	13	11	14	14	12	10	20	15	15	25	12	22	12	12	19	19	10	1-4, this study
English	Lincolnshire	M513	GML8*	15	13	17	25	10	11	13	11	13	14	11	10	20	16	15	23	12	22	11	11	19	17	10	1-4, this study
English	Lincolnshire	M513	GML8*	15	14	16	25	10	11	13	11	14	14	11	10	20	15	14	23	13	23	11	12	20	17	10	1-4, this study
English	Lincolnshire	M513	GML8*	16	12	18	25	10	11	13	11	15	14	11	10	20	15	16	23	13	23	12	12	19	17	10	1-4, this study
English	Lincolnshire	SRY10831.2	GML8*	15	14	17	24	11	11	13	11	16	14	11	10	20	16	16	23	11	24	12	12	18	18	10	1-4, this study
English	Lincolnshire	M513	GML9	15	13	16	25	10	11	13	11	14	14	11	10	20	16	15	23	13	23	12	13	19	17	10	1-4, this study
English	London	SRY10831.2	GML3*	15	13	18	24	11	11	13	11	14	14	11	10	20	15	15	23	12	23	12	12	19	19	10	1-4, this study
English	London	SRY10831.2	GML3*	16	13	17	25	10	11	13	11	14	14	12	10	20	14	14	23	12	23	12	12	21	20	10	1-4, this study
English	London	SRY10831.2	GML6*	16	13	16	25	10	11	13	11	14	14	11	10	20	15	16	23	12	23	12	12	18	19	10	1-4, this study
English	London	SRY10831.2	GML8*	16	14	18	25	10	11	13	11	14	14	11	10	20	17	14	24	13	23	12	12	18	19	11	1-4, this study
English	London	SRY10831.2	GML9	16	13	17	25	11	11	13	11	15	14	11	11	20	15	15	23	12	23	12	12	17	17	10	1-4, this study
English	Norfolk	M513	GML2	15	13	17	23	11	11	13	11	14	14	11	11	19	16	16	23	12	22	12	12	17	18	10	1-4, this study
English	Norfolk	M513	GML8*	17	13	17	25	10	11	14	11	14	14	11	10	20	15	15	23	14	24	11	11	18	19	10	1-4, this study
English	Norfolk	M513	GML8*	16	12	18	24	10	11	13	11	14	14	11	10	20	15	16	23	13	23	12	12	19	19	10	1-4, this study
English	Norfolk	SRY10831.2	GML8*	15	13	16	25	11	11	13	11	15	14	11	10	20	16	15	23	13	23	12	12	20	19	10	1-4, this study
English	North Eastb	SRY10831.2	GML2	16	13	17	26	11	11	15	11	11	14	11	10	19	16	15	23	13	24	12	12	19	20	10	1-4, this study
English	North Eastb	SRY10831.2	GML2	15	14	16	25	10	11	13	11	14	14	11	10	19	16	15	23	12	23	12	12	18	19	10	1-4, this study
English	North Eastb	SRY10831.2	GML2	15	14	18	25	10	11	13	11	14	14	11	10	19	15	15	24	12	22	13	12	19	18	10	1-4, this study
English	North Eastb	SRY10831.2	GML2	17	13	17	25	10	11	13	11	13	14	11	11	19	16	15	23	12	23	12	13	17	18	10	1-4, this study
English	North Eastb	SRY10831.2	GML5*	15	12	16	25	10	11	13	11	14	14	11	10	20	16	13	23	12	23	12	12	20	18	10	1-4, this study
English	North Eastb	SRY10831.2	GML6*	16	13	17	26	11	11	13	11	13	14	11	10	19	15	15	24	12	23	12	12	20	17	10	1-4, this study
English	North Eastb	SRY10831.2	GML8*	17	13	17	25	10	11	13	11	11	14	11	10	19	16	15	24	13	24	12	12	19	19	10	1-4, this study
English	North Eastb	SRY10831.2	GML8*	16	13	17	25	11	11	13	11	14	14	11	10	20	15	15	23	0	24	11	12	17	17	10	1-4, this study
English	North Eastb	SRY10831.2	GML8*	16	14	19	25	10	11	13	11	14	14	11	10	20	16	15	24	13	23	12	13	19	18	10	1-4, this study
English	North Eastb	SRY10831.2	GML8*	16	14	17	24	10	11	13	11	14	14	11	10	20	15	16	24	13	23	12	12	20	19	10	1-4, this study
English	North Eastb	SRY10831.2	GML8*	15	13	18	25	11	11	13	11	14	14	11	10	20	16	17	24	12	23	11	12	18	16	10	1-4, this study
English	North Eastb	M513	GML9	15	13	17	25	11	11	13	11	14	14	11	10	21	16	15	23	13	23	12	13	18	17	10	1-4, this study
English	North Eastb	M513	GML9	15	12	17	25	11	11	13	11	14	14	11	10	20	16	16	23	13	23	12	12	17	17	11	1-4, this study
English	North Eastb	SRY10831.2	GML9	15	14	17	25	10	11	13	11	14	14	11	10	20	17	16	24	13	23	12	12	18	16	10	1-4, this study
English	North Eastb	SRY10831.2	GML9	15	13	16	25	10	11	13	11	14	14	11	10	20	16	15	23	12	23	12	12	18	18	10	1-4, this study
English	North Eastb	SRY10831.2	GML9	15	13	17	25	11	11	13	11	14	14	11	10	20	16	15	23	13	22	12	13	18	16	10	1-4, this study
English	North Eastb	SRY10831.2	GML9	14	14	17	26	11	11	13	11	11	14	11	10	20	16	15	23	13	23	12	13	18	18	10	1-4, this study
English	North Eastb	SRY10831.2	GML9	15	14	17	25	11	11	13	11	14	14	11	10	20	16	15	23	12	23	12	12	18	18	10	1-4, this study
English	North Eastb	SRY10831.2	GML9	15	14	17	26	11	11	13	11	14	14	11	10	20	17	15	23	13	21	11	12	17	17	10	1-4, this study
English	North Eastb	SRY10831.2	GML9	15	13	17	25	11	11	13	11	14	14	11	10	20	15	15	23	13	23	12	13	18	17	10	1-4, this study
English	Northamptonshire	M513	GML5*	15	13	18	23	10	12	13	10	14	14	11	10	20	15	15	23	11	22	12	13	20	17	10	1-4, this study
English	Northamptonshire	SRY10831.2	GML9	15	14	17	25	10	11	13	11	14	14	11	11	20	17	15	23	12	23	12	12	17	18	10	1-4, this study
English	Northumberland	SRY10831.2	GML2	15	13	19	25	10	11	13	11	14	14	11	10	19	15	15	24	12	23	12	12	19	19	10	1-4, this study
English	Northumberland	SRY10831.2	GML8*	15	12	17	25	10	11	13	11	14	14	11	10	20	15	16	23	14	23	11	11	21	17	10	1-4, this study
English	Northumberland	SRY10831.2	GML9	15	13	17	25	11	11	13	11	14	14	11	10	20	16	15	23	14	22	12	13	18	16	10	1-4, this study
English	Northumberland	SRY10831.2	GML9	15	14	17	25	11	11	13	11	14	14	11	10	19	16	15	23	13	23	12	12	18	16	10	1-4, this study
English	Nottinghamshire	SRY10831.2	GML9	15	13	17	25	11	11	13	11	14	14	11	10	22	16	16	23	13	23	12	11	18	20	10	1-4, this study
English	Nottinghamshire	SRY10831.2	GML9	15	13	15	25	11	11	14	11	14	14	11	10	20	16	15	23	13	23	12	13	18	17	10	1-4, this study
English	Oxfordshire	M513	GML2	15	13	19	25	10	11	13	11	14	14	11	10	19	15	16	24	12	23	12	14	17	17	10	1-4, this study
English	Shropshire	SRY10831.2	GML9	15	13	0	25	10	11	13	11	14	14	11	10	20	16	15	23	13	23	12	12	18	18	10	1-4, this study
English	Suffolk	M513	GML2	15	14	16	25	10	11	13	11	13	14	11	11	19	15	16	25	11	23	12	12	19	18	10	1-4, this study
English	Suffolk	SRY10831.2	GML2	15	13	17	24	10	11	13	11	14	14	11	11	19	17	15	24	13	23	12	13	18	19	10	1-4, this study
English	Suffolk	M513	GML8*	16	14	18	25	11	11	13	11	14	14	11	10	20	16	16	25	13	23	12	13	19	20	10	1-4, this study
English	Suffolk	SRY10831.2	GML9	15	14	17	25	11	11	13	11	14	14	11	10	20	16	15	23	12	23	11	12	17	17	9	1-4, this study
English	Suffolk	SRY10831.2	GML9	15	14	16	25	11	11	13	11	14	14	11	10	20	16	15	23	13	23	12	12	18	17	10	1-4, this study
English	Sussex	M513	GML3*	16	12	18	26	11	11	13	11	14	14	11	11	20	14	15	23	12	24	12	12	19	21	10	1-4, this study
English	Sussex	SRY10831.2	GML3*	15	13	18	25	10	12	14	10	14	14	11	11	20	16	15	23	12	23	12	12	19	18	10	1-4, this study
English	Sussex	SRY10831.2	GML3*	15	14	16	24	10	11	13	11	15	14	11	10	19	15	15	23	11	25	13	12	19	18	10	1-4, this study
English	Wiltshire	STR predn.	GML6*	16	13	17	25	11	11	13	10	15	14	11	11	20	18	15	23	12	23	12	12	19	16	10	1-4, this study
English	Wiltshire	STR predn.	GML8*	15	13	18	25	10	11	13	11	15	14	11	10	20	15	15	24	13	23	12	13	18	17	10	1-4, this study
English	Wiltshire	STR predn.	GML9	16	14	16	25	11	11	13	11	14	14	11	10	21	16	15	23	12	23	11	12	17	17	10	1-4, this study
English	Worcestershire	SRY10831.2	GML9	15	13	17	25	11	11	13	11	13	14	11	10	20	16	15	23	12	23	12	12	17	17	10	1-4, this study
English	Yorkshire	SRY10831.2	Ancestral	15	14	17	25	11	14	13	13	14	14	11	10	19	16	14	23	12	23	12	12	17	16	11	1-4, this study
English	Yorkshire	M513	GML2	15	13	19	24	10	11	13	11	14	14	11	10	19	15	15	24	12	23	12	12	19	18	10	1-4, this study
English	Yorkshire	M513	GML2	15	15	15	25	10	11	13	11	14	14	11	10	19	16	15	24	12	23	12	13	18	18	10	1-4, this study
English	Yorkshire	SRY10831.2	GML2	15	13	18	24	10	11	13	11	14	14	11	10	19	14	15	24	12	25	12	11	20	18	10	1-4, this study
English	Yorkshire	SRY10831.2	GML2	15	14	16	25	10	11	13	11	14	14	11	10	19	15	15	23	12	23	12	12	20	18	10	1-4, this study
English	Yorkshire	SRY10831.2	GML2	15	13	19	24	10	11	13	11	14	14	11	10	19	15	15	25	12	23	12	12	17	18	10	1-4, this study
English	Yorkshire	SRY10831.2	GML3*	16	13	18	25	10	11	14	12	15	14	11	10	20	16	15	23	13	24	12	12	19	17	10	1-4, this study
English	Yorkshire	SRY10831.2	GML3*	15	13	16	25	11	11	13	11	14	14	10	10	21	15	16	23	12	23	12	12	17	18	10	1-4, this study
English	Yorkshire	SRY10831.2	GML3*	16	13	17	25	11	11	13	11	15	14	12	10	20	15	16	23	12	25	14	12	18	19	10	1-4, this study
English	Yorkshire	SRY10831.2	GML6*	16	13	17	25	11	11	13	11	15	14	11	10	20	15	15	24	11	21	12	12	19	20	10	1-4, this study
English	Yorkshire	SRY10831.2	GML7	17	13	17	25	11	11	13	11	14	14	11	10	20	15	14	23	13	24	12	12	18	19	10	1-4, this study
English	Yorkshire	SRY10831.2	GML7	15	14	17	25	10	11	13	11	14	14	11	10	21	17	15	24	12	23	12	12	21	18	11	1-4, this study
English	Yorkshire	SRY10831.2	GML8*	17	13	17	27	11	11	13	11	14	14	11	10	20	15	16	23	13	23	11	12	17	17	10	1-4, this study
English	Yorkshire	SRY10831.2	GML8*	16	14	17	25	10	11	13	11	14	14	11	10	20	16	15	24	13	23	12	12	20	19	10	1-4, this study
English	Yorkshire	M513	GML9	14	13	15	25	11	11	13	11	14	14	11	10	20	16	15	23	13	23	12	12	18	17	10	1-4, this study
English	Yorkshire	M513	GML9	15	13	17	25	10	11	13	11	14	14	11	10	20	16	17	23	13	23	12	12	18	17	10	1-4, this study
English	Yorkshire	SRY10831.2	GML9	15	13	17	25	10	11	13	11	14	14	11	11	21	16	15	23	13	23	12	13	18	17	10	1-4, this study
English	Yorkshire	SRY10831.2	GML9	15	14	17	25	11	11	13	11	15	14	11	10	20	16	15	23	13	23	12	12	18	17	10	1-4, this study
English	Yorkshire	SRY10831.2	GML9	15	13	17	25	11	11	13	11	14	14	11	10	20	16	15	23	13	23	12	12	18	17	10	1-4, this study
English	Yorkshire	SRY10831.2	GML9	15	14	17	25	10	11	13	11	14	14	11	10	21	15	16	23	13	23	12	12	18	17	10	1-4, this study
English	Yorkshire	SRY10831.2	M458	16	13	18	24	10	11	13	11	14	14	11	10	20	18	17	23	12	25	12	11	17	18	10	1-4, this study
English	Yorkshire	SRY10831.2	M458	16	13	16	25	10	11	13	11	14	14	11	11	20	18	16	23	12	24	12	13	18	18	10	1-4, this study
Welsh (north)		M513	GML9	15	13	17	25	10	11	13	11	14	14	11	10	20	16	15	23	13	22	12	14	17	17	10	3; this study
Welsh (south)		M513	GML8*	15	13	17	25	11	11	13	12	15	14	11	11	20	16	16	24	12	23	12	12	18	16	10	2,4
Scottish	Argyll	M513	GML8*	16	13	18	25	11	12	13	11	14	14	11	10	20	16	13	23	12	23	11	12	18	17	10	1,2,4
Scottish	Argyll	M513	GML9	15	14	17	25	11	11	13	11	14	14	11	10	20	17	15	23	13	23	12	12	18	17	10	1,2,4
Scottish	Banff	M513	GML2	15	13	17	25	10	11	13	11	13	14	11	11	19	16	15	24	12	23	11	12	20	19	10	1,2,4
Scottish	Banff	M513	GML8*	16	13	17	25	11	11	13	11	14	14	11	10	20	16	15	23	13	24	11	12	17	17	10	1,2,4
Scottish	unknown	SRY10831.2	GML2	16	13	17	24	10	11	13	11	14	14	11	11	19	15	15	23	12	22	12	13	17	18	10	1,2,4
Isle of Man		M17	GML8*	16	14	17	25	10	11	13	11	15	14	11	10	20	15	16	24	13	23	13	12	20	19	10	This study
Isle of Man		M17	GML8*	16	13	16	25	11	11	13	11	14	14	11	10	20	16	15	23	13	23	11	12	19	17	10	This study
Isle of Man		M17	GML8*	16	13	16	25	11	11	13	11	14	14	11	10	19	16	15	24	13	23	11	12	18	17	10	This study
Isle of Man		M17	GML8*	16	14	17	25	10	11	13	11	15	14	11	10	20	15	16	25	12	23	12	12	20	19	10	This study
Isle of Man		M17	GML8*	16	13	17	26	10	11	13	11	14	14	11	10	20	16	15	23	12	23	11	12	18	19	10	This study
Isle of Man		M17	GML8*	16	13	16	25	11	11	13	11	14	14	11	10	0	17	15	23	11	24	11	12	18	18	10	This study
Isle of Man		M17	GML9	15	13	16	25	11	11	13	11	13	14	11	10	20	17	15	23	12	23	12	12	18	17	10	This study
Orcadian		NGS	Ancestral	15	14	18	26	11	13	13	14	14	14	11	10	19	17	16	23	11	23	12	12	18	17	11	2,4-7
Orcadian		M513	GML2	15	13	18	25	10	11	13	11	14	14	11	10	19	15	15	24	12	23	12	12	19	17	10	2,4-7
Orcadian		M513	GML8*	16	14	16	25	10	11	13	11	14	14	11	10	20	15	15	24	13	23	12	12	17	18	10	2,4-7
Orcadian		M513	GML8*	16	14	19	24	10	11	13	11	14	14	11	10	20	17	15	24	12	22	12	13	19	18	10	2,4-7
Orcadian		M513	GML8*	16	14	16	25	10	11	13	11	14	14	11	10	20	15	15	24	13	23	12	12	17	19	10	2,4-7
Orcadian		M513	GML8*	16	13	17	26	11	11	13	11	15	14	11	10	20	15	15	23	13	24	11	12	18	17	10	2,4-7
Orcadian		M513	GML8*	16	14	16	25	10	11	13	11	14	14	11	10	20	15	16	24	13	23	12	12	17	18	10	2,4-7
Orcadian		M513	GML8*	16	15	19	25	10	11	13	11	14	14	11	10	20	15	15	24	13	23	12	13	19	18	10	2,4-7
Orcadian		M513	GML8*	16	14	17	25	11	11	13	11	14	14	12	10	20	16	15	23	11	22	11	13	19	18	10	2,4-7
Orcadian		M513	GML8*	16	14	16	25	10	11	13	11	14	14	11	10	20	15	15	24	13	23	12	12	17	19	10	2,4-7
Orcadian		M513	GML8*	16	13	17	25	11	11	13	11	14	14	11	10	20	14	15	23	13	24	11	12	18	19	10	2,4-7
Orcadian		M513	GML8*	16	14	19	24	10	11	13	11	14	14	11	10	20	17	15	24	13	23	12	13	19	18	10	2,4-7
Orcadian		M513	GML8*	16	14	16	25	10	11	13	11	14	14	11	10	20	15	15	24	13	23	12	12	17	18	10	2,4-7
Orcadian		NGS	GML9	15	13	17	25	11	11	13	11	13	14	11	10	20	16	15	23	13	23	12	12	20	17	10	2,4-7
Irish		SRY10831.2	GML5*	16	14	17	24	10	12	13	11	14	14	11	10	20	15	15	23	12	23	12	13	20	16	10	1,6
Norwegian	Bergen	SRY10831.2	GML2	16	13	17	25	10	11	13	11	12	14	11	10	19	16	15	23	12,13	25	12	14	18	18	10	This study
Norwegian	Bergen	SRY10831.2	GML2	17	13	17	24	10	11	13	11	14	14	11	10	19	16	15	23	11,13	24	11	12	18	17	10	This study
Norwegian	Bergen	SRY10831.2	GML8*	16	13	16	26	11	11	13	11	14	14	11	10	20	17	15	23	12	23	12	12	19	17	10	This study
Norwegian	Bergen	SRY10831.2	GML8*	16	13	16	25	12	11	13	11	14	14	11	10	20	15	15	23	11	23	11	13	18	18	10	This study
Norwegian	Bergen	SRY10831.2	GML8*	15	13	17	25	10	11	13	11	14	14	11	10	20	15	15	23	13	23	8	13	20	18	10	This study
Norwegian	Bergen	SRY10831.2	GML9	15	13	17	25	11	11	13	11	15	14	11	10	20	16	15	23	13	23	11	12	18	18	11	This study
Norwegian	Bergen	SRY10831.2	GML9	15	14	17	25	10	11	13	11	14	14	11	10	20	16	15	23	14	23	12	12	18	18	10	This study
Norwegian	Bergen	SRY10831.2	GML9	15	14	18	25	11	11	13	11	14	14	11	10	20	16	15	23	13	23	12	12	18	18	10	This study
Norwegian	Hedmark	SRY10831.2	GML8*	15	13	16	25	11	11	13	11	14	14	11	13	20	15	15	23	12	25	12	12	19	18	10	This study
Norwegian	Hedmark	SRY10831.2	GML8*	15	13	17	26	10	11	13	11	14	14	11	10	21	16	15	23	13	23	11	12	20	19	10	This study
Norwegian	Hedmark	SRY10831.2	GML8*	16	13	16	25	11	11	13	11	14	14	11	11	20	16	16	23	13	25	12	12	20	18	10	This study
Norwegian	Hedmark	SRY10831.2	GML8*	16	14	16	25	11	11	13	11	14	14	11	11	20	15	14	23	13	25	13	12	18	19	10	This study
Norwegian	Hedmark	SRY10831.2	GML8*	15	13	16	25	10	11	13	11	14	14	11	11	20	15	15	23	13	25	12	12	19	19	10	This study
Norwegian	Hedmark	SRY10831.2	GML8*	16	14	17	25	10	11	13	11	14	14	11	10	19	15	15	24	13	23	12	13	18	17	10	This study
Norwegian	Hedmark	SRY10831.2	GML8*	17	13	17	25	10	11	13	11	14	14	11	10	20	16	16	24	14	23	12	12	19	18	10	This study
Norwegian	Hedmark	SRY10831.2	GML9	15	13	17	24	10	11	13	11	14	14	11	10	20	15	15	23	11	24	12	13	17	19	10	This study
Norwegian	Hedmark	SRY10831.2	GML9	15	13	17	25	11	11	14	11	14	14	12	11	20	15	15	23	13	23	12	12	18	16	10	This study
Norwegian	Hedmark	SRY10831.2	GML9	15	13	17	25	11	11	13	11	14	14	11	10	20	14	15	23	12	23	12	12	18	17	11	This study
Norwegian	Hedmark	SRY10831.2	GML9	15	13	17	24	11	11	13	11	14	14	11	10	20	15	15	23	12	23	12	12	18	17	10	This study
Norwegian	Hedmark	SRY10831.2	GML9	16	13	16	24	11	11	13	11	15	14	11	10	20	17	16	23	12	23	12	13	19	18	10	This study
Norwegian	Hedmark	SRY10831.2	GML9	15	12	17	25	12	11	13	11	14	14	11	10	20	16	15	23	12	23	12	12	18	16	11	This study
Norwegian	Hedmark	SRY10831.2	GML9	15	13	16	24	11	11	13	11	14	14	11	10	20	16	15	23	12	23	12	12	18	18	11	This study
Norwegian	Hordaland	NGS	GML2	17	13	17	24	10	11	13	11	14	14	11	10	19	16	15	23	11,13	24	11	13	17	18	10	This study
Norwegian	Hordaland	SRY10831.2	GML8*	16	13	16	25	10	11	13	11	14	14	11	10	20	15	15	23	11	23	11	13	18	19	10	This study
Norwegian	Hordaland	SRY10831.2	GML9	15	14	17	25	11	11	13	11	14	14	11	11	21	15	15	23	12	22	12	12	18	16	10	This study
Norwegian	Hordaland	SRY10831.2	GML9	15	14	17	25	11	11	13	11	14	14	11	10	20	16	15	23	13	23	11	13	17	17	10	This study
Norwegian	Hordaland	SRY10831.2	GML9	15	14	17	25	11	11	13	11	14	14	11	10	20	16	15	23	13	23	12	12	19	17	10	This study
Norwegian	Møre og Romsdal	SRY10831.2	GML8*	16	13	19	25	10	11	13	11	15	14	11	10	20	14	16	23	12	24	12	12	19	18	10	This study
Norwegian	Møre og Romsdal	SRY10831.2	GML8*	16	14	18	25	10	11	13	11	14	14	11	10	21	16	15	24	13	23	12	13	20	18	10	This study
Norwegian	Møre og Romsdal	SRY10831.2	GML9	15	13	17	25	11	11	13	11	14	14	11	10	20	16	15	23	13	23	12	12	17	19	10	This study
Norwegian	Møre og Romsdal	SRY10831.2	GML9	15	14	16	25	11	11	13	11	14	14	11	10	20	15	15	23	12	23	11	12	17	17	10	This study
Norwegian	Møre og Romsdal	SRY10831.2	GML9	14	13	17	24	11	11	12	11	14	14	11	10	19	15	15	23	13	23	12	12	18	18	10	This study
Norwegian	Møre og Romsdal	SRY10831.2	GML9	15	14	17	25	11	11	13	11	14	14	11	10	20	17	15	23	12	23	13	12	18	17	10	This study
Norwegian	Møre og Romsdal	SRY10831.2	GML9	15	13	18	25	11	11	13	11	15	14	11	10	20	15	17	23	12	24	12	12	17	14	11	This study
Norwegian	Møre og Romsdal	SRY10831.2	GML9	15	13	17	25	11	11	13	11	14	14	11	10	20	16	15	23	13	24	11	11	18	17	11	This study
Norwegian	Nord-Trøndelag	SRY10831.2	GML8*	16	13	17	24	11	11	13	11	14	14	11	10	20	16	15	23	13	23	11	12	20	17	10	This study
Norwegian	Nord-Trøndelag	SRY10831.2	GML8*	15	13	17	25	10	11	13	11	14	14	11	10	20	16	15	23	12	23	8	13	19	17	10	This study
Norwegian	Nord-Trøndelag	SRY10831.2	GML8*	16	13	16	25	12	11	13	11	14	14	11	11	20	16	15	23	13	25	12	12	19	18	11	This study
Norwegian	Nord-Trøndelag	SRY10831.2	GML8*	15	13	17	25	10	11	13	11	14	14	11	10	20	16	15	23	12	23	8	13	20	17	10	This study
Norwegian	Nord-Trøndelag	SRY10831.2	GML9	15	13	17	25	11	11	13	11	14	14	11	11	20	16	15	23	13	23	12	13	19	19	10	This study
Norwegian	Oppland	SRY10831.2	GML2	17	13	17	24	10	11	13	11	14	14	11	10	19	16	15	23	12	25	12	12	19	18	10	This study
Norwegian	Oppland	SRY10831.2	GML8*	16	14	16	25	11	11	13	11	14	14	11	11	20	15	14	23	13	25	13	12	18	19	10	This study
Norwegian	Oppland	SRY10831.2	GML8*	15	13	16	25	11	11	13	11	14	14	11	11	20	15	15	23	13	25	12	12	18	18	9	This study
Norwegian	Oppland	SRY10831.2	GML8*	16	14	17	24	10	11	13	11	15	14	11	10	20	15	15	24	13	23	12	13	19	19	10	This study
Norwegian	Oppland	SRY10831.2	GML8*	16	14	17	25	11	11	13	11	14	14	11	10	20	15	15	24	13	23	12	12	20	19	10	This study
Norwegian	Oppland	SRY10831.2	GML8*	16	14	16	25	11	11	13	11	14	14	11	11	20	15	14	23	13	25	13	12	17	18	10	This study
Norwegian	Oppland	SRY10831.2	GML9	16	13	17	25	11	11	13	11	14	14	11	11	20	16	15	23	12	23	12	12	18	19	10	This study
Norwegian	Oppland	SRY10831.2	GML9	15	14	17	25	11	11	13	11	14	14	11	10	20	15	15	23	13	24	11	12	18	17	10	This study
Norwegian	Oppland	SRY10831.2	GML9	15	14	18	24	11	11	13	11	14	14	11	9	20	15	15	23	13	25	12	13	18	18	10	This study
Norwegian	Rogaland	SRY10831.2	GML8*	16	13	17	25	11	11	13	11	14	14	11	13	20	17	14	23	13	25	12	12	18	19	10	This study
Norwegian	Rogaland	SRY10831.2	GML9	15	14	17	25	11	11	13	11	14	14	11	10	20	16	15	23	13	23	11	12	17	16	10	This study
Norwegian	Rogaland	SRY10831.2	GML9	15	14	17	24	11	11	13	11	14	14	11	10	20	16	15	23	12	23	12	12	18	17	10	This study
Norwegian	Rogaland	SRY10831.2	GML9	15	14	17	25	11	11	13	11	14	14	11	10	20	16	15	23	13	23	11	12	17	16	10	This study
Norwegian	Rogaland	SRY10831.2	GML9	16	14	17	25	13	11	13	12	14	14	11	10	20	16	15	23	13	23	11	13	17	17	10	This study
Norwegian	Rogaland	SRY10831.2	GML9	15	14	17	25	10	11	13	9.2	14	14	11	10	20	17	15	23	13	23	12	12	18	17	10	This study
Norwegian	Sogn og Fjordane	SRY10831.2	GML2	16	13	17	25	10	11	13	11	12	14	11	11	19	16	15	23	12,13	25	12	14	18	18	10	This study
Norwegian	Sogn og Fjordane	SRY10831.2	GML8*	16	13	16	25	11	11	13	11	14	14	11	10	20	16	15	23	11	23	11	13	19	18	10	This study
Norwegian	Sogn og Fjordane	SRY10831.2	GML8*	16	13	17	25	11	11	13	11	14	14	11	13	20	17	14	23	14	25	12	12	18	19	10	This study
Norwegian	Sogn og Fjordane	SRY10831.2	GML8*	16	13	17	25	10	11	13	11	14	14	11	10	19	15	16	23	13	23	12	12	19	17	10	This study
Norwegian	Sogn og Fjordane	SRY10831.2	GML9	15	13	17	25	10	11	13	11	14	14	11	11	20	16	15	23	12	23	12	12	19	18	10	This study
Norwegian	Sogn og Fjordane	SRY10831.2	GML9	15	14	19	25	11	11	13	11	14	14	11	10	20	16	15	23	13	25	12	12	18	19	10	This study
Norwegian	Sogn og Fjordane	SRY10831.2	GML9	15	14	18	24	11	11	13	11	14	14	12	10	20	16	16	23	13	23	12	12	18	17	10	This study
Norwegian	Sogn og Fjordane	SRY10831.2	GML9	15	13	17	25	11	11	13	11	14	14	11	10	20	16	15	23	13	23	12	12	17	18	10	This study
Norwegian	Stavanger	SRY10831.2	GML9	15	14	17	26	11	11	13	11	14	14	11	10	20	17	15	23	13	23	11	13	17	17	10	This study
Norwegian	Stavanger	SRY10831.2	GML9	15	14	17	25	11	11	13	11	14	14	11	10	20	16	15	23	13	23	11	12	17	17	10	This study
Norwegian	Stavanger	SRY10831.2	GML9	15	14	17	25	14	11	13	11	14	14	11	10	20	16	15	23	13	23	11	13	17	17	10	This study
Norwegian	Trondheim	SRY10831.2	GML2	17	13	17	26	10	11	13	11	13	15	11	11	19	16	15	23	12	23	12	13	18	18	10	This study
Norwegian	Trondheim	SRY10831.2	GML8*	15	13	16	25	11	11	13	11	14	14	11	11	20	16	14	23	12	25	12	13	18	17	10	This study
Norwegian	Trondheim	SRY10831.2	GML9	15	13	17	25	10	11	13	11	11	14	11	10	20	17	15	24	13	23	12	12	18	17	10	This study
Norwegian	Trondheim	SRY10831.2	GML9	15	13	17	24	11	11	13	11	14	14	11	10	20	17	15	23	13	23	12	12	18	17	10	This study
Norwegian	Trondheim	SRY10831.2	GML9	15	13	16	25	11	11	13	11	14	14	11	10	20	16	16	23	12	23	12	13	17	17	10	This study
Norwegian	Trondheim	SRY10831.2	GML9	15	14	17	24	10	11	13	11	13	14	11	10	20	15	15	23	12	23	12	12	17	17	10	This study
Norwegian	Trondheim	SRY10831.2	GML9	15	14	17	25	11	11	13	12	14	14	11	10	20	16	16	23	11	25	12	12	17	20	10	This study
Norwegian	Trondheim	SRY10831.2	GML9	15	12	17	25	10	11	13	11	14	14	11	11	20	17	16	23	12	23	12	12	18	16	10	This study
Norwegian	unknown	SRY10831.2	GML8*	16	14	17	25	10	11	13	11	14	14	11	10	20	16	17	24	12	23	12	12	20	18	10	This study
Norwegian	unknown	SRY10831.2	GML8*	15	13	16	25	10	11	13	11	14	14	11	11	20	15	15	23	13	25	12	12	18	18	10	This study
Norwegian	unknown	NGS	GML9	16	13	18	25	10	11	13	11	15	14	11	10	20	15	15	23	13	23	12	12	16	17	10	This study
Norwegian	unknown	NGS	GML9	16	14	17	25	10	11	13	11	14	14	12	11	20	15	15	23	12	22	12	12	17	16	10	This study
Swedish		M17	GML2	17	13	17	24	10	11	13	10	13	14	11	10	19	16	15	23	12	25	12,13	12	18	19	10	8
Swedish		M17	GML2	15	13	16	25	10	11	14	11	14	14	11	10	19	16	15	24	12	23	12	12	19	19	10	8
Swedish		M17	GML2	15	13	16	25	10	11	14	11	14	14	11	10	19	16	15	24	12	23	12	12	19	19	10	8
Swedish		M17	GML5*	16	13	16	25	10	11	13	11	14	14	11	10	20	15	15	23	13	23	11	12	20	20	10	8
Swedish		M17	GML6*	15	13	17	25	11	11	13	12	14	14	12	10	20	16	17	24	12	24	12	12	19	18	10	8
Swedish		M17	GML6*	16	13	17	26	11	11	14	11	15	14	11	10	20	15	15	23	13	23	12	11	19	13	10	8
Swedish		M17	GML8*	16	12	18	24	10	11	13	11	14	14	11	11	20	15	16	24	13	23	12	12	19	17	10	8
Swedish		M17	GML8*	16	12	18	25	10	11	13	11	14	14	11	11	20	15	16	24	13	23	12	12	19	17	10	8
Swedish		M17	GML8*	17	13	17	25	10	11	13	11	14	14	11	10	20	16	16	24	13	23	12	12	20	18	10	8
Swedish		M17	GML8*	15	13	17	24	11	11	13	11	14	14	11	11	20	16	16	23	13	23	11	12	19	18	10	8
Swedish		M17	GML8*	16	13	17	25	11	11	13	11	13	14	11	10	20	15	15	23	12	23	12	12	18	18	10	8
Swedish		M17	GML9	15	14	17	24	11	11	13	11	15	14	11	10	20	17	15	23	13	23	11	12	17	18	10	8
Swedish		M17	GML9	15	13	17	25	11	11	13	11	14	14	11	10	20	16	15	23	13	23	11	12	18	19	10	8
Swedish		M17	GML9	16	14	19	25	11	11	14	11	14	14	11	12	20	16	15	23	13	23	12	12	18	17	10	8
Swedish		M17	GML9	15	12	17	25	10	11	13	11	14	14	11	11	20	17	16	23	12	23	12	12	18	16	10	8
Danish		SRY10831.2	GML2	16	13	18	25	9.2	11	13	11	14	14	11	10	20	16	15	23	11,13	24	11,12	12	17	18	10	6,9
Danish		SRY10831.2	GML2	16	12	18	25	10	11	13	12	14	14	11	10	19	14	15	23	12	23	12	12	18	18	10	6,9
Danish		SRY10831.2	GML2	16	12	18	25	10	11	13	12	14	14	11	10	19	14	15	23	12	23	12	12	18	18	10	6,9
Danish		NGS	GML6*	15	13	17	25	10	11	13	10	14	14	11	10	20	16	15	23	13	23	12	13	17	18	10	6,9
Danish		SRY10831.2	GML6*	15	13	17	24	10	11	13	11	14	14	11	11	20	17	15	23	12	23	12	13	19	18	10	6,9
Danish		SRY10831.2	M458	15	13	16	25	10	11	13	11	15	14	11	12	20	17	16	23	12	25	12	12	19	17	10	6,9
Danish		SRY10831.2	M458	16	13	16	26	10	11	13	11	14	14	11	11	20	18	17	23	12	25	12	12	19	18	10	6,9
Icelandic		M513	GML8*	16	13	17	25	0	11	13	11	12	14	11	10	20	16	15	24	13	23	12	12	20	19	10	This study
Icelandic		M513	GML8*	16	13	16	24	10	11	13	11	14	14	11	10	20	16	16	23	12	23	11	12	19	18	10	This study
Icelandic		M513	GML8*	16	13	17	25	11	11	13	11	13	14	11	10	20	16	15	23	13	23	11	12	18	17	10	This study
Icelandic		M513	GML8*	16	14	17	26	10	11	13	11	15	14	11	11	20	16	16	24	13	23	12	12	18	19	10	This study
Icelandic		M513	GML9	15	14	18	25	11	11	13	11	14	14	11	10	20	17	15	23	12	23	12	12	18	17	10	This study
Icelandic		M513	M458	17	13	16	24	10	11	13	11	14	14	11	11	21	16	14	23	12	27	12	11	19	18	10	This study
Inuit		SRY10831.2	GML2	17	13	17	25	10	11	13	12	14	14	11	10	19	15	15	23	12,13	24	12	12	18	18	10	10
Inuit		SRY10831.2	GML5*	15	13	16	25	11	11	13	11	14	14	11	11	20	16	16	23	13	23	12	12	20	18	10	10
Inuit		SRY10831.2	GML8*	16	13	16	25	11	10	13	11	14	14	11	11	20	15	15	23	11	25	12	12	19	18	10	10
Inuit		SRY10831.2	GML8*	16	13	18	25	11	11	13	11	14	14	11	10	18	16	15	24	14	23	12	12	20	17	10	10
Inuit		SRY10831.2	GML8*	15	13	18	25	10	11	13	11	14	14	11	11	20	16	16	23	13	23	12	13	18	16	10	10
Inuit		SRY10831.2	M458	17	13	18	26	10	11	13	10	14	14	11	10	20	16	17	23	11	25	12	12	20	18	10	10
SaamI		NGS	GML8*	16	14	20	26	10	11	13	11	14	14	11	10	20	15	15	23	14	23	12	12	19	18	10	6
Dutch (general)		SRY10831.2	M458	16	13	16	26	10	11	13	9	14	14	11	11	20	15	16	23	12	26	12	12	19	18	10	11
Dutch (general)		SRY10831.2	M458	17	13	16	25	10	11	13	10	16	14	11	10	20	16	16	23	12	24	12	12	19	17	10	11
Frisian		STR predn.	GML2	16	13	17	25	10	11	13	11	14	14	11	11	19	15	14	24	12	23	12	12	18	17	10	3,6
Frisian		STR predn.	GML2	15	14	17	26	10	11	13	11	11	14	11	10	19	15	15	25	12	24	12	12	20	17	10	3,6
Frisian		STR predn.	GML2	16	13	18	25	10	11	13	11	14	14	11	10	19	15	15	23	12	21	13	12	17	18	10	3,6
Frisian		STR predn.	GML2	15	14	18	25	10	11	13	11	11	14	11	10	19	15	15	24	12	23	12	12	18	17	10	3,6
Frisian		STR predn.	GML3*	16	13	17	25	11	11	13	11	15	14	11	10	20	17	17	23	12	23	12	12	19	19	10	3,6
Frisian		STR predn.	GML5*	15	13	17	25	11	11	13	10	14	14	11	12	20	15	15	23	13	23	12	12	18	11	10	3,6
Frisian		STR predn.	M458	17	13	18	23	10	11	13	11	15	14	11	10	19	16	16	23	12	24	12	12	19	20	11	3,6
Belgian		M17	Ancestral	15	13	18	27	11	13	13	12	12	16	11	12	20	15	15	25	12	22	12	12	18	19	11	12
Belgian		M17	Ancestral	15	14	17	25	11	13	13	13	14	14	11	10	19	15	17	23	11	23	12	12	19	17	11	12
Belgian		M17	GML2	17	13	18	24	10	11	13	11	14	14	11	10	19	16	15	23	12	24	12,13	12	18	20	10	12
Belgian		M17	GML2	14	13	18	25	10	11	13	11	14	14	11	10	19	15	15	24	12	24	12	12	19	18	10	12
Belgian		M17	GML2	15	13	19	25	10	11	13	11	14	14	11	10	19	15	15	24	12	23	12	12	21	17	10	12
Belgian		M17	GML2	15	14	19	24	10	11	13	11	14	14	11	10	19	15	15	25	12	23	12	13	20	18	10	12
Belgian		M17	GML3*	15	13	17	24	10	11	13	11	14	14	11	10	0	15	16	23	12	22	12	12	20	17	10	12
Belgian		M17	GML3*	16	13	18	25	11	11	14	11	14	14	11	10	20	15	19	23	13	23	12	14	19	19	10	12
Belgian		M17	GML3*	15	12	18	25	11	11	13	11	14	14	11	10	20	15	15	23	12	23	12	14	19	18	10	12
Belgian		M17	GML3*	15	13	18	25	11	11	13	11	16	14	11	10	20	15	14	23	12	22	12	12	19	18	10	12
Belgian		M17	GML3*	16	13	17	25	10	11	15	11	14	14	11	10	20	15	15	23	12	23	13	12	18	20	10	12
Belgian		M17	GML3*	16	12	19	25	11	11	13	11	14	14	11	10	19	16	16	23	12	23	12	12	19	19	10	12
Belgian		M17	GML3*	15	14	17	25	11	11	13	12	16	14	11	10	20	15	16	23	12	23	12	12	19	19	10	12
Belgian		M17	GML3*	16	12	17	25	11	11	13	11	14	14	11	11	20	16	16	23	13	23	12	12	21	18	11	12
Belgian		M17	GML3*	15	13	18	24	11	11	12	11	14	14	11	10	20	15	15	25	12	23	12	12	20	16	10	12
Belgian		M17	GML3*	16	14	17	25	12	11	13	11	16	14	11	10	20	15	16	23	12	24	12	12	19	18	10	12
Belgian		M17	GML3*	17	13	17	24	11	11	12	11	14	14	11	10	20	16	15	23	13	24	12	12	18	18	10	12
Belgian		M17	GML3*	15	13	18	25	11	11	14	11	14	14	11	10	20	15	15	23	13	23	11	13	19	18	11	12
Belgian		M17	GML3*	16	13	18	24	11	11	12	11	14	14	11	10	20	15	15	23	12	26	12	13	17	19	10	12
Belgian		M17	GML3*	15	13	17	24	11	11	13	10	16	14	11	10	20	16	16	24	13	24	12	12	19	17	9	12
Belgian		M17	GML3*	17	13	17	25	9	11	13	12	15	14	11	10	20	15	15	23	12	23	12	12	18	18	10	12
Belgian		M17	GML3*	17	13	17	25	11	11	14	12	14	14	11	10	20	15	15	23	12	23	12	12	19	20	10	12
Belgian		M17	GML3*	16	13	18	26	11	11	14	11	14	14	11	10	20	15	16	23	13	23	12	12	18	18	10	12
Belgian		M17	GML5*	15	14	17	25	10	11	13	11	14	14	11	11	20	16	16	23	13	25	11	12	19	19	10	12
Belgian		M17	GML5*	17	13	17	25	10	11	13	10	14	14	11	12	21	16	15	23	12	26	13	12	19	18	10	12
Belgian		M17	GML5*	15	14	16	25	11	11	13	11	14	14	11	10	20	15	16	23	14	23	12	12	18	19	10	12
Belgian		M17	GML5*	16	14	18	25	10	11	13	11	14	14	11	10	19	16	16	25	12	24	12	12	17	18	10	12
Belgian		M17	GML5*	16	13	17	24	10	11	13	11	15	14	11	11	21	15	16	23	12	22	12	12	20	20	11	12
Belgian		M17	GML5*	15	14	17	25	11	11	13	11	14	14	11	10	20	16	14	23	14	23	12	11	19	17	11	12
Belgian		M17	GML5*	15	13	18	26	10	11	14	11	13	14	11	10	20	16	15	23	12	23	13	12	19	19	10	12
Belgian		M17	GML5*	16	14	16	24	11	11	13	10	13	14	11	10	21	16	15	24	12	23	12	12	19	17	10	12
Belgian		M17	GML5*	15	13	18	25	11	11	14	11	13	14	11	10	20	17	15	23	11	23	12	12	19	17	10	12
Belgian		M17	GML6*	16	13	16	25	11	11	13	11	14	14	11	11	20	16	15	23	13	22	12	12	18	16	10	12
Belgian		M17	GML6*	16	13	18	25	10	11	13	11	15	14	11	14	20	18	15	23	13	23	12	12	18	19	10	12
Belgian		M17	GML6*	16	13	17	25	11	11	13	11	14	14	11	11	20	16	15	23	13	23	12	12	18	16	10	12
Belgian		M17	GML6*	15	13	17	26	10	11	13	11	15	14	11	11	20	16	16	23	12	23	13	12	18	18	11	12
Belgian		M17	GML6*	16	14	17	25	10	11	13	11	15	14	11	11	20	17	16	23	12	23	13	12	18	16	10	12
Belgian		M17	GML8*	16	13	16	25	10	11	13	11	14	14	11	11	19	16	15	23	12	31	11	12	18	19	10	12
Belgian		M17	GML8*	16	12	16	24	10	11	13	11	14	14	11	10	20	16	15	23	13	23	12	12	19	18	10	12
Belgian		M17	GML8*	16	12	16	25	11	11	13	11	14	14	11	10	20	15	15	23	12	23	12	12	19	18	10	12
Belgian		M17	GML9	15	13	17	24	11	11	13	12	14	14	11	10	20	16	15	23	13	24	12	12	18	17	11	12
French		NGS	GML2	15	14	17	25	10	11	13	11	14	14	11	10	19	15	15	23	12	25	12	12	19	19	10	6; this study
French		M17	GML3*	16	13	16	24	10	11	14	11	14	15	11	10	20	16	15	23	12	23	12	12	19	16	10	6; this study
French		M17	GML3*	16	13	19	25	11	11	14	12	14	14	11	10	20	15	15	23	13	24	12	11	20	18	10	6; this study
French		M17	GML5*	16	13	17	26	11	11	13	12	14	14	11	10	19	15	14	23	12	23	12	13	21	18,19	10	6; this study
French		M17	GML6*	15	13	17	25	10	11	13	11	17	14	11	10	20	15	15	24	12	23	12	13	20	18	10	6; this study
French		M17	M458	17	13	16	25	10	11	13	11	14	14	11	10	18	17	16	23	12	26.2	12	12	18	19	10	6; this study
Italian		SRY10831.2	Ancestral	15	14	0	25	10	13	13	13	14	14	11	10	19	15	17	23	12	23	12	12	19	18	11	6,13
Italian		SRY10831.2	GML2	16	14	16	25	10	11	13	11	14	14	11	10	19	15	15	23	12	23	12	12	21	19	10	6,13
Italian		NGS	GML3*	15	13	17	24	11	11	13	11	14	14	11	11	20	16	15	23	12	23	12	12	19	20	10	6,13
Italian		SRY10831.2	GML5*	15	13	17	25	10	11	13	11	14	14	11	11	19	16	15	23	14	23	12	13	18	19	10	6,13
Italian		SRY10831.2	GML6*	16	13	17	25	10	11	13	11	14	14	11	10	20	17	16	23	11	21	12	12	18	19	10	6,13
Italian		SRY10831.2	GML6*	15	13	16	25	10	11	13	11	14	14	11	10	19	17	15	23	11	21	12	12	17	19	10	6,13
Italian		SRY10831.2	GML6*	16	13	17	25	10	11	13	11	14	14	11	10	20	18	16	23	12	21	12	12	17	19	10	6,13
Italian		SRY10831.2	M458	16	13	16	25	10	11	13	12	14	14	11	11	20	17	16	24	12	25	12	13	19	18	10	6,13
Italian		SRY10831.2	M458	16	13	17	25	10	11	13	11	15	14	11	11	20	17	16	23	11	25	12	13	19	19	11	6,13
Spanish		M17	GML3*	15	13	18	25	11	11	13	11	14	14	11	10	20	17	15	23	12	23	13	12	18	16	10	14
Spanish		M17	GML3*	16	13	19	25	11	11	13	11	15	14	11	10	20	15	15	23	13	23	11	7	18	17	10	14
Spanish		M17	GML3*	15	13	17	25	11	11	13	11	15	14	11	11	20	15	16	23	13	24	12	12	19	18	10	14
Spanish		M17	GML3*	16	14	16	25	10	11	14	11	14	14	11	10	20	15	15	23	13	23	13	11	18	19	10	14
Spanish		M17	GML5*	16	14	17	25	10	11	13	11	14	14	11	10	20	15	15	23	14	23	12	12	18	18	10	14
Portuguese		M17	GML4	15	13	20	26	11	11	13	11	14	14	11	10	20	16	15	24	12	23	11	12	19	18	10	14
Portuguese		M17	GML4	15	14	17	25	11	11	13	11	14	14	11	10	20	16	15	23	12	23	13	12	17	20	10	14
German (general)		SRY10831.2	GML6*	16	13	17	25	11	11	13	11	14	14	11	10	20	15	15	23	13	22	12	12	18	19	10	11
German (general)		SRY10831.2	GML6*	16	14	17	23	10	11	13	11	14	14	11	10	0	17	15	23	10	21	12	12	17	20	10	11
German (general)		SRY10831.2	GML6*	16	13	17	25	11	11	13	11	14	14	11	11	20	16	15	23	13	23	12	12	19	14	10	11
German (general)		SRY10831.2	M458	16	13	16	25	10	11	13	11	14	14	11	11	20	17	16	23	12	25	12	12	19	18	10	11
German (general)		SRY10831.2	M458	15	13	16	25	10	11	12	11	14	14	11	11	20	17	16	23	12	25	12	12	18	19	10	11
German (general)		SRY10831.2	M458	16	13	16	25	10	11	13	12	14	14	11	11	20	17	16	23	12	25	12	12	20	16	10	11
German (general)		SRY10831.2	M458	16	13	17	25	10	11	13	11	14	14	11	11	20	16	16	23	12	25	12	12	19	18	9	11
German (general)		SRY10831.2	M458	17	13	17	25	10	11	13	10	15	14	11	10	20	16	18	23	12	25	12	12	17	18	10	11
German (general)		SRY10831.2	M458	16	13	16	25	10	11	13	11	14	14	11	11	20	17	16	23	12	26	12	12	18	18	10	11
German (general)		SRY10831.2	M458	17	13	17	24	10	11	13	10	14	14	11	10	20	16	16	24	12	27	12	12	19	18	10	11
German (general)		SRY10831.2	M458	17	13	17	25	10	11	13	11	14	14	11	10	20	15	17	23	12	25	12	12	19	17	10	11
Bavarian		NGS	GML4	16	13	18	26	10	11	13	11	14	14	11	10	19	15	15	23	12	25	12	12	17	19	10	6
Bavarian		NGS	GML7	17	13	17	24	11	11	13	11	14	14	11	10	20	15	14	23	13	23	12	13	18	20	10	6
Polish		SRY10831.2	GML3*	16	13	17	25	10	11	13	11	14	14	11	10	20	14	14	23	12	23	12	12	19	16	10	15
Polish		SRY10831.2	GML5*	16	13	17	25	11	11	13	12	15	14	11	10	20	16	15	23	13	23	13	12	19	18	10	15
Polish		SRY10831.2	GML5*	16	13	17	25	11	11	13	11	15	14	11	10	20	15	15	24	13	23	12	12	21	19	11	15
Polish		SRY10831.2	GML5*	16	13	17	25	11	11	13	11	14	14	11	11	19	15	17	23	12	23	11	12	18	16	10	15
Polish		SRY10831.2	GML5*	16	13	17	25	9	11	13	11	14	14	11	11	20	16	15	23	12	23	12	12	18	18	10	15
Polish		SRY10831.2	GML5*	17	13	17	25	10	11	13	11	14	14	11	11	20	16	15	23	13	24	11	12	18	19	10	15
Polish		SRY10831.2	GML5*	16	13	17	25	12	11	13	11	14	14	11	11	20	16	16	23	12	23	11	12	19	19	10	15
Polish		SRY10831.2	GML6*	15	13	17	25	11	11	13	12	14	12	12	10	19	16	18	24	12	24	13	12	18	18	10	15
Polish		SRY10831.2	GML6*	16	13	16	25	11	11	13	11	15	14	11	10	20	15	16	23	12	23	12	13	19	18	10	15
Polish		SRY10831.2	GML6*	15	13	18	24	11	11	13	12	15	14	12	10	20	15	17	24	12	24	13	12	19	18	10	15
Polish		SRY10831.2	GML6*	16	13	17	25	10	11	13	11	14	14	11	10	20	17	16	23	12	21	13	12	18	20	10	15
Polish		SRY10831.2	GML6*	16	13	17	25	10	11	13	11	14	14	11	11	20	16	16	23	12	21	12	13	16	20	10	15
Polish		SRY10831.2	GML6*	16	13	17	26	11	11	13	11	14	14	11	10	20	16	17	23	13	24	12	12	18	18	10	15
Polish		SRY10831.2	GML6*	15	13	17	25	10	11	13	11	15	14	11	11	20	18	15	23	12	23	12	12	20	17	10	15
Polish		SRY10831.2	GML6*	15	13	16	25	11	11	13	11	15	14	11	11	20	18	15	23	12	23	11	11	19	17	10	15
Polish		SRY10831.2	GML6*	15	13	18	25	11	11	14	12	14	14	12	10	20	15	17	24	12	24	12	12	19	18	10	15
Polish		SRY10831.2	GML6*	14	13	17	25	11	11	13	12	14	14	12	10	20	15	17	24	12	24	13	12	19	18	10	15
Polish		SRY10831.2	GML6*	15	13	17	24	10	11	13	10	14	14	11	10	20	17	16	23	12	21	12	12	17	18	10	15
Polish		SRY10831.2	GML7	17	13	17	26	11	11	13	11	13	14	11	11	20	15	14	24	12	23	12	12	21	18	9	15
Polish		SRY10831.2	GML7	17	13	18	25	11	11	13	11	13	14	11	11	20	17	15	23	13	23	12	12	19	18	10	15
Polish		SRY10831.2	GML7	16	13	17	24	11	11	13	11	14	14	11	10	20	15	15	23	12	23	12	12	20	17	12	15
Polish		SRY10831.2	GML7	17	13	16	25	11	11	13	11	13	14	11	11	20	17	14	23	12	23	12	12	19	18	9	15
Polish		SRY10831.2	GML7	17	13	17	25	11	11	13	11	14	14	11	11	20	16	14	23	12	23	12	12	19	19	10	15
Polish		SRY10831.2	GML7	16	14	17	26	10	11	13	11	13	14	11	11	20	16	15	23	12	23	12	12	20	17	9	15
Polish		SRY10831.2	GML7	17	13	18	25	11	11	13	11	14	14	11	10	20	15	14	23	12	24	12	12	20	18	10	15
Polish		SRY10831.2	GML7	16	13	16	24	10	11	13	11	14	14	11	11	20	15	15	24	12	23	12	12	20	16	11	15
Polish		SRY10831.2	GML7	16	14	17	25	10	11	13	11	14	14	11	10	20	16	15	23	12	23	13	12	20	17	11	15
Polish		SRY10831.2	GML7	16	14	17	25	11	11	13	11	14	14	11	10	20	16	13	23	12	23	12	13	20	17	11	15
Polish		SRY10831.2	M458	17	13	18	25	10	11	13	10	14	14	11	10	20	16	16	24	12	25	12	11	19	18	10	15
Polish		SRY10831.2	M458	16	13	16	25	10	11	13	11	14	14	11	11	19	18	16	23	13	24	12	12	19	18	10	15
Polish		SRY10831.2	M458	16	13	17	25	10	11	13	10	14	14	12	10	20	16	15	23	12	25	12	12	19	17	10	15
Polish		SRY10831.2	M458	17	13	18	25	10	11	13	10	14	14	11	10	20	15	17	24	12	25	12	11	19	18	10	15
Polish		SRY10831.2	M458	17	13	17	25	10	11	13	10	14	14	11	11	20	17	15	23	12	25	12	12	19	19	10	15
Polish		SRY10831.2	M458	17	13	17	24	10	11	14	10	14	14	11	11	20	15	16	23	11	25	13	12	19	18	10	15
Polish		SRY10831.2	M458	17	14	19	25	10	11	13	10	15	14	11	10	19	16	17	23	12	25	12	12	18	18	11	15
Polish		SRY10831.2	M458	17	13	16	25	10	11	13	9	14	14	11	12	20	16	16	23	12	26	12	12	19	17	10	15
Polish		SRY10831.2	M458	17	13	17	25	10	11	13	10	14	14	11	10	20	15	16	23	12	25	12	12	19	20	10	15
Polish		SRY10831.2	M458	17	14	18	25	10	11	13	10	14	14	11	10	20	16	18	23	12	26	12	12	19	20	10	15
Polish		SRY10831.2	M458	0	13	16	26	10	11	13	11	14	14	11	11	19	17	16	23	12	25	12	12	19	19	10	15
Polish		SRY10831.2	M458	17	15	17	25	10	11	13	10	14	14	11	10	20	16	16	23	12	25	12	12	20	18	10	15
Polish		SRY10831.2	M458	17	13	17	25	10	11	13	10	14	14	11	10	20	15	16	23	12	25	12	13	20	18	10	15
Polish		SRY10831.2	M458	16	13	17	25	10	11	13	10	14	14	11	10	20	17	17	23	12	25	13	12	19	18	10	15
Polish		SRY10831.2	M458	17	14	17	25	10	11	13	10	14	14	11	10	20	16	16	23	11	25	12	12	18	18	10	15
Polish		SRY10831.2	M458	17	13	17	25	10	11	13	10	14	14	11	10	20	17	17	23	12	25	12	12	19	18	10	15
Polish		SRY10831.2	M458	16	13	17	25	10	11	13	10	14	14	11	10	20	16	16	23	12	25	12	12	18	17	9	15
Polish		SRY10831.2	M458	16	13	17	25	10	11	13	11	14	14	11	12	20	16	16	23	12	25	12	12	20	18	10	15
Polish		SRY10831.2	M458	17	13	17	25	10	11	13	10	10	14	11	10	20	15	17	23	12	25	12	11	19	19	10	15
Polish		SRY10831.2	M458	15	13	17	25	10	11	13	11	14	14	11	11	20	17	16	23	11	25	12	12	19	19	10	15
Polish		SRY10831.2	M458	17	13	17	25	10	11	13	10	14	14	12	10	19	16	16	23	12	25	12	13	19	18	10	15
Polish		SRY10831.2	M458	18	13	18	25	10	11	13	10	15	15	11	11	20	15	15	23	12	25	12	12	19	17	10	15
Slovenian		SRY10831.2	GML6*	16	13	17	25	10	11	13	12	14	14	11	10	20	17	16	23	12	21	11,12	12	16	19	10	11
Slovenian		SRY10831.2	GML6*	16	14	16	25	10	11	14	11	14	14	11	10	20	17	15	23	12	21	12	12	17	21	10	11
Slovenian		SRY10831.2	GML6*	16	14	17	24	11	11	13	11	15	14	11	10	20	16	15	23	13	23	12	12	18	19	10	11
Slovenian		SRY10831.2	GML6*	16	13	17	25	11	11	13	11	14	14	11	11	20	17	17	23	12	21	13	11	19	17	10	11
Slovenian		SRY10831.2	GML6*	15	13	16	26	10	11	13	11	15	14	11	11	20	17	14	23	13	23	12	11	18	16	10	11
Slovenian		SRY10831.2	GML6*	15	13	17	25	10	11	13	11	14	14	11	10	20	16	15	24	12	21	12	12	17	20	10	11
Slovenian		SRY10831.2	GML6*	15	13	16	26	10	11	13	11	15	14	11	11	20	17	15	23	13	23	12	12	19	17	10	11
Slovenian		SRY10831.2	GML6*	15	13	16	25	11	11	13	12	15	14	11	12	20	17	16	23	11	23	12	11	21	18	10	11
Slovenian		SRY10831.2	GML6*	15	13	17	25	10	11	13	11	15	14	11	10	19	17	15	23	12	21	12	12	17	19	10	11
Slovenian		SRY10831.2	GML6*	15	13	17	26	10	12	13	11	14	14	11	11	20	17	15	23	11	21	12	12	15	21	9	11
Slovenian		SRY10831.2	GML7	16	13	17	25	11	11	15	11	14	14	11	10	20	17	15	23	12	23	12	12	19	17	11	11
Slovenian		SRY10831.2	GML7	16	14	16	25	11	11	13	11	14	14	11	11	20	16	15	23	12	23	12	12	19	17	11	11
Slovenian		SRY10831.2	GML7	15	13	17	25	11	11	15	11	14	14	11	10	20	17	15	23	12	23	12	12	20	17	11	11
Slovenian		SRY10831.2	GML7	16	14	17	25	11	11	13	11	14	14	11	10	21	17	15	23	12	23	13	13	19	16	11	11
Slovenian		SRY10831.2	M458	17	13	17	25	10	11	13	10	14	14	12	11	20	15	15	23	11	25	12	12	18	18	10	11
Serbian		NGS	GML7	16	13	17	25	11	11	13	11	14	14	11	10	20	15	15	23	11	23	12	12	19	18	11	6
Serbian		NGS	GML7	17	14	18	25	11	11	13	11	14	14	11	10	20	16	15	24	12	23	12	12	20	17	11	6
Bulgarian		SRY10831.2	GML6*	16	13	17	25	10	11	13	11	14	14	11	11	20	17	15	23	13	24	14	12	22	18	10	11
Bulgarian		SRY10831.2	M458	17	13	16	24	10	11	13	10	14	14	11	12	20	18	16	23	12	26	12	11	17	18	10	11
Bulgarian		SRY10831.2	M458	16	13	16	25	10	11	13	11	14	14	11	11	20	16	16	23	12	25	12	12	19	18	10	11
Hungarian		NGS	GML4	17	14	18	23	10	11	13	11	14	14	11	10	21	15	16	23	12	23	12	12	19	18	10	6; this study
Hungarian		STR predn.	GML5*	14	14	17	25	11	11	14	11	16	14	11	10	20	15	15	24	13	24	11	13	16	19	9	6; this study
Hungarian		NGS	GML5*	14	14	17	24	11	11	14	11	16	14	11	10	20	15	15	24	12	24	11	12	16	19	9	6; this study
Hungarian		STR predn.	GML6*	16	13	17	25	10	11	13	11	14	14	11	10	20	17	17	23	12	21	12	12	18	19	10	6; this study
Hungarian		NGS	GML6*	15	13	17	25	10	11	13	14	15	14	11	10	20	16	15	23	12	21	12	12	19	20	10	6; this study
Hungarian		NGS	GML6*	16	13	17	25	10	11	13	11	14	14	11	10	20	17	15	24	13	21	12	13	17	19	11	6; this study
Hungarian		STR predn.	GML7	16	14	17	25	11	11	13	11	14	14	11	10	20	17	15	23	11	24	12	12	19	17	11	6; this study
Hungarian		NGS	GML7	15	14	17	25	11	11	13	11	14	14	11	10	20	16	16	23	11	23	12	12	20	17	11	6; this study
Hungarian		STR predn.	M458	17	13	17	25	10	11	14	10	14	14	11	10	20	15	16	23	12	25	12	12	19	17	10	6; this study
Hungarian		NGS	M458	16	13	16	24	10	11	13	11	14	14	11	11	20	16	16	23	12	26	12	12	20	19	10	6; this study
Romanian		SRY10831.2	GML5*	16	13	17	25	11	11	13	11	15	14	11	11	20	15	15	24	12	23	12	12	19	17	10	11
Romanian		SRY10831.2	GML5*	15	13	18	25	11	11	13	11	14	14	11	10	21	16	15	23	13	23	12	12	18	18	10	11
Romanian		SRY10831.2	GML5*	16	13	17	25	11	11	13	11	15	14	11	10	20	15	15	24	12	23	12	12	19	17	10	11
Romanian		SRY10831.2	GML6*	16	13	18	25	11	11	13	11	15	14	11	11	20	17	15	23	13	23	13	12	20	17	10	11
Romanian		SRY10831.2	GML6*	16	14	16	24	10	11	14	11	14	14	11	10	20	17	16	23	12	21	13	12	17	20	10	11
Romanian		SRY10831.2	GML6*	16	13	17	25	11	11	13	11	14	14	11	11	20	17	15	23	13	23	12	12	20	17	10	11
Romanian		SRY10831.2	GML7	17	14	17	25	11	11	13	11	14	14	11	10	20	17	15	23	12	23	12	12	19	17	11	11
Romanian		SRY10831.2	M458	16	13	17	25	10	11	13	11	14	14	11	12	20	17	16	23	12	26	12	12	19	18	10	11
Romanian		SRY10831.2	M458	16	13	16	24	10	11	13	11	14	14	11	11	20	17	16	23	12	25	12	11	20	18	10	11
Belarusian		SRY10831.2	GML5*	16	13	17	25	11	11	13	11	15	14	11	10	20	15	15	24	13	23	12	12	21	18	10	11
Belarusian		SRY10831.2	GML5*	16	13	17	25	11	11	13	12	15	14	11	10	20	15	16	24	12	23	12	12	21	18	10	11
Belarusian		SRY10831.2	GML5*	16	13	17	25	10	11	13	11	14	14	11	10	20	15	15	24	13	23	12	12	20	18	11	11
Belarusian		SRY10831.2	GML5*	15	13	17	25	11	11	13	11	14	14	11	10	20	15	15	20	14	23	12	12	17	18	10	11
Belarusian		SRY10831.2	GML6*	16	13	17	26	11	11	13	11	14	14	11	10	20	16	17	23	12	23	12	12	19	18	11	11
Belarusian		SRY10831.2	GML6*	16	14	16	24	10	11	13	11	14	14	12	10	20	16	15	23	13	23	12	11	18	18	12	11
Belarusian		SRY10831.2	GML6*	16	14	17	25	11	11	13	11	14	14	12	10	20	17	15	23	13	23	12	11	17	17	11	11
Belarusian		SRY10831.2	GML6*	17	13	17	25	10	11	14	14	14	14	11	10	20	16	15	23	12	23	12	12	19	17	10	11
Belarusian		SRY10831.2	GML6*	17	13	17	25	10	11	14	14	14	14	11	10	20	16	15	23	12	23	12	12	19	17	10	11
Belarusian		SRY10831.2	GML7	16	13	17	25	11	12	13	11	14	14	11	10	20	16	16	23	12	23	11	12	18	17	11	11
Belarusian		SRY10831.2	M458	17	13	17	25	10	11	13	10	14	14	11	11	20	16	18	23	12	25	12	13	18	18	10	11
Belarusian		SRY10831.2	M458	16	13	16	25	10	11	14	11	14	14	11	11	20	18	15	23	12	25	12	12	19	20	10	11
Belarusian		SRY10831.2	M458	16	13	16	25	10	11	13	11	14	14	11	10	21	15	15	23	13	23	12	12	19	19	10	11
Russian		STR predn.	GML5*	16	13	0	25	10	11	13	11	15	14	11	10	20	15	15	24	14	24	12	12	21	18	10	5,7; this study
Russian		STR predn.	GML5*	16	13	16	24	11	11	13	12	15	14	11	10	20	16	15	23	13	23	12	12	22	18	10	5,7; this study
Russian		STR predn.	GML5*	16	13	16	25	11	11	14	10	14	14	11	11	21	16	17	23	13	21	12	13	18	17	10	5,7; this study
Russian		STR predn.	GML5*	16	13	17	25	10	11	13	11	15	14	11	10	20	16	16	25	12	22	12	12	18	19	10	5,7; this study
Russian		STR predn.	GML6*	15	13	17	25	10	11	13	12	14	14	11	11	20	15	14	23	14	23	12	14	18	16	10	5,7; this study
Russian		STR predn.	GML6*	16	13	17	24	10	11	13	11	15	14	11	10	20	15	15	25	13	23	12	12	19	18	10	5,7; this study
Russian		STR predn.	GML6*	15	13	17	24	10	12	13	12	14	14	11	10	20	15	15	24	12	21	12	12	18	19	10	5,7; this study
Russian		STR predn.	GML7	16	13	16	25	11	11	13	11	14	14	11	10	19	16	14	23	12	23	12	12	21	17	11	5,7; this study
Russian		STR predn.	GML7	16	13	17	26	11	11	13	12	14	14	11	11	20	16	15	23	13	23	13	12	20	17	9	5,7; this study
Russian		STR predn.	GML7	16	13	17	25	11	11	13	11	14	14	11	10	20	16	15	23	12	23	12	13	18	18	10	5,7; this study
Russian		STR predn.	GML7	15	14	17	26	10	11	13	11	14	15	11	11	20	15	15	23	12	23	12	12	20	16	11	5,7; this study
Russian		STR predn.	GML7	16	13	17	25	11	11	13	11	13	14	11	12	20	15	15	23	13	23	12	12	20	17	9	5,7; this study
Russian		STR predn.	GML7	16	14	16	24	11	11	13	10	14	14	11	10	20	16	15	23	12	23	12	12	19	17	12	5,7; this study
Russian		STR predn.	GML7	16	13	17	25	11	11	13	11	14	14	11	10	20	16	15	23	12	23	12	12	19	18	11	5,7; this study
Russian		STR predn.	GML7	17	13	17	25	11	11	13	11	13	14	11	11	20	16	15	23	13	23	12	12	22	18	9	5,7; this study
Russian		STR predn.	M458	15	13	16	24	10	11	13	12	14	14	11	10	20	15	16	23	12	25	12	12	20	18	10	5,7; this study
Russian		STR predn.	M458	17	14	16	25	10	11	13	11	14	14	11	10	20	17	16	23	12	25	12	12	20	19	10	5,7; this study
Russian		STR predn.	M458	16	13	16	25	10	11	13	11	15	14	11	11	20	15	16	25	12	25	13	12	20	18	10	5,7; this study
Russian		STR predn.	M458	15	13	16	25	10	11	13	11	14	14	11	11	20	17	16	23	12	25	12	11	19	18	10	5,7; this study
Russian		STR predn.	M458	16	13	17	25	10	11	13	11	14	14	11	12	20	16	16	23	11	25	12	12	19	18	10	5,7; this study
Russian		STR predn.	M458	16	13	16	24	11	11	13	11	14	14	11	11	20	17	16	23	12	25	12	12	17	19	11	5,7; this study
Russian		STR predn.	M458	15	13	16	25	10	11	13	11	14	14	11	11	0	17	16	23	12	25	12	12	19	18	10	5,7; this study
Russian		STR predn.	M458	17	13	16	24	10	11	13	9	14	14	11	11	20	16	17	23	12	23	12	12	18	18	10	5,7; this study
Russian		STR predn.	M458	17	13	17	24	10	11	13	9	14	14	11	12	20	16	17	23	12	23	12	12	20	18	10	5,7; this study
Russian		STR predn.	M458	17	13	17	24	10	11	13	10	14	14	11	11	20	16	18	23	12	24	12	12	18	18	10	5,7; this study
Russian		STR predn.	M458	16	13	15	25	10	11	13	11	14	14	11	11	20	17	16	23	12	22	12	11	19	19	10	5,7; this study
Adygei		SRY10831.2	M458	16	13	16	25	10	11	13	11	14	13	11	11	20	17	16	23	12	24	12	12	20	18	10	5,7
Chuvash		SRY10831.2	GML5*	17	13	18	25	11	11	13	11	15	14	11	10	20	15	16	24	13	23	12	12	20	17	10	11
Chuvash		SRY10831.2	GML7	15	13	18	25	11	11	13	11	14	13	10	10	20	16	16	23	11	23	12	11	18	19	10	11
Greek		NGS	GML3*	16	13	18	25	11	11	15	11	15	14	11	10	20	15	15	23	14	24	11	7	19	18	10	6,11
Greek		SRY10831.2	GML7	16	13	17	25	11	11	13	11	13	14	11	11	20	16	16	23	12	23	12	14	19	16	9	11
Turkish		NGS	M458	17	13	16	24	10	11	13	10	14	14	11	11	20	18	16	23	12	25	12	11	17	18	10	6
Bedouin		SRY10831.2	GML5*	15	14	16	25	11	11	12	11	14	14	11	10	20	17	16	23	12	22	12	12	0	18	10	5,7
Bedouin		SRY10831.2	GML5*	15	14	16	25	11	11	12	11	15	14	11	10	20	17	16	23	12	22	12	12	18	18	10	5,7
Pakistani		SRY10831.2	GML3*	15	14	18	24	10	11	12	11	14	14	11	11	20	15	16	23	13	22	13	12	19	18	10	5,7
Pakistani		SRY10831.2	GML3*	15	14	18	24	10	11	12	11	14	14	11	11	20	16	16	23	13	22	14	12	20	18	10	5,7
Pakistani		SRY10831.2	GML3*	15	12	17	26	11	11	14	11	14	14	11	11	20	16	17	23	13	22	12	13	21	17	10	5,7
Pakistani		SRY10831.2	GML3*	15	14	18	24	10	11	12	11	14	14	11	11	20	15	16	23	13	22	14	12	20	18	10	5,7
Pakistani		SRY10831.2	GML3*	16	13	18	25	10	11	13	11	13	15	11	10	20	16	15	23	12	22	13	13	20	19	10	5,7
Pakistani		SRY10831.2	GML3*	16	13	17	23	11	11	13	11	15	14	11	10	20	15	15	23	12	22	12	12	17	18	0	5,7
Pakistani		SRY10831.2	GML3*	15	14	18	25	10	11	13	11	13	14	11	10	20	15	16	23	12	22	12	12	19	17	10	5,7
Pakistani		SRY10831.2	GML3*	16	12	17	25	11	11	14	11	14	14	11	11	20	16	17	24	13	22	12	13	20	17	10	5,7
Pakistani		SRY10831.2	GML3*	15	13	18	25	11	11	13	11	14	14	11	10	20	15	17	23	13	22	12	12	18	21	10	5,7
Pakistani		SRY10831.2	GML3*	16	13	18	25	10	11	13	11	14	14	11	10	20	16	15	23	12	22	13	15	0	18	8	5,7
Pakistani		SRY10831.2	GML3*	15	12	17	25	11	11	13	11	14	14	11	11	20	15	16	23	12	22	12	13	19	19	9	5,7
Pakistani		SRY10831.2	GML3*	16	13	18	25	11	11	13	11	14	14	11	10	20	15	16	23	13	23	12	12	19	19	10	5,7
Pakistani		SRY10831.2	GML3*	14	13	16	24	11	11	13	11	14	14	11	10	20	15	17	23	13	23	12	12	18	20	10	5,7
Pakistani		SRY10831.2	GML3*	16	12	17	25	11	11	14	11	14	14	11	11	20	16	16	23	13	22	12	13	20	17	10	5,7
Pakistani		SRY10831.2	GML3*	16	13	17	26	11	11	13	11	14	14	11	10	20	15	18	23	12	22	12	0	17	19	10	5,7
Pakistani		SRY10831.2	GML3*	15	14	18	25	10	11	13	11	14	14	11	10	20	15	15	23	12	22	12	13	18	16	10	5,7
Pakistani		SRY10831.2	GML3*	16	14	18	25	10	12	13	11	11	15	11	10	20	15	17	23	12	23	11	12	19	19	10	5,7
Pakistani		SRY10831.2	GML3*	16	13	17	25	10	11	13	11	14	14	11	12	20	15	16	23	13	22	11	12	19	19	10	5,7
Pakistani		SRY10831.2	GML3*	16	13	17	24	12	11	13	11	14	14	11	10	20	15	16	23	12	22	12	13	19	19	10	5,7
Pakistani		SRY10831.2	GML3*	16	13	17	24	11	11	13	11	14	14	11	10	20	15	15	23	12	24	12	12	19	20	10	5,7
Pakistani		SRY10831.2	GML3*	16	13	17	24	11	11	13	11	14	14	11	10	20	15	15	24	13	22	13	12	19	19	10	5,7
Pakistani		SRY10831.2	GML3*	15	13	17	24	11	11	13	11	14	14	11	10	20	15	15	23	13	24	12	12	19	19	10	5,7
Pakistani		SRY10831.2	GML3*	16	13	18	24	10	11	13	11	14	14	11	10	20	15	16	23	13	22	11	13	20	19	10	5,7
Pakistani		SRY10831.2	GML3*	16	13	18	24	10	11	13	11	14	14	11	10	20	15	15	23	12	24	12	12	19	19	10	5,7
Pakistani		SRY10831.2	GML3*	16	13	17	24	12	11	13	11	14	14	11	10	20	15	16	23	12	24	12	12	19	19	10	5,7
Pakistani		SRY10831.2	GML3*	16	13	17	25	11	11	13	11	15	14	11	10	20	15	15	24	13	21	12	12	19	18	10	5,7
Pakistani		SRY10831.2	GML3*	15	14	18	25	11	11	13	11	14	14	9	10	20	15	16	23	13	21	12	11	0	19	10	5,7
Pakistani		SRY10831.2	GML3*	17	13	16	24	11	11	13	11	14	14	11	10	20	17	17	24	12	23	11	12	18	17	10	5,7
Pakistani		SRY10831.2	GML3*	17	13	16	24	11	11	13	11	14	14	11	10	20	17	17	24	12	23	11	12	18	17	10	5,7
Pakistani		SRY10831.2	GML3*	15	14	18	24	10	11	12	11	14	14	11	11	20	15	16	23	13	22	14	12	20	18	10	5,7
Pakistani		SRY10831.2	GML3*	16	13	16	24	11	11	13	11	14	14	11	10	20	15	18	24	12	23	11	12	18	17	10	5,7
Pakistani		SRY10831.2	GML3*	16	13	16	24	11	11	13	11	14	14	11	10	20	15	17	24	12	23	11	12	18	17	10	5,7
Pakistani		SRY10831.2	GML3*	15	14	19	24	10	11	12	11	14	14	11	11	20	15	16	23	13	22	14	12	20	18	10	5,7
Pakistani		SRY10831.2	GML3*	16	13	16	25	10	12	13	11	14	14	11	10	20	15	16	23	11	22	12	12	19	19	9	5,7
Pakistani		SRY10831.2	GML3*	16	13	16	25	10	12	13	11	15	14	11	11	20	15	16	23	11	22	12	12	19	19	9	5,7
Pakistani		SRY10831.2	GML3*	15	14	18	24	10	11	12	11	14	14	11	11	20	15	16	23	13	22	13	11	19	18	10	5,7
Pakistani		SRY10831.2	GML3*	16	12	17	25	11	11	14	11	14	14	11	11	20	16	16	23	13	22	12	14	20	17	10	5,7
Pakistani		SRY10831.2	GML3*	16	12	17	25	11	11	14	11	14	14	11	11	20	16	16	23	13	22	12	13	20	17	10	5,7
Pakistani		SRY10831.2	GML3*	15	13	17	25	10	11	13	11	13	14	11	10	20	15	16	23	12	22	12	12	19	18	10	5,7
Pakistani		SRY10831.2	GML3*	16	12	16	25	11	11	14	11	14	14	0	11	20	16	16	23	13	22	12	13	20	17	10	5,7
Pakistani		SRY10831.2	GML3*	16	12	17	25	11	11	14	11	14	14	11	11	20	17	16	23	13	22	12	13	19	17	7	5,7
Pakistani		SRY10831.2	GML3*	15	0	0	25	11	11	13	11	14	14	8	0	19	15	16	23	13	22	12	12	19	20	10	5,7
Indian (Gujarati)		STR predn.	Ancestral	16	13	17	25	11	12	13	10	14	15	12	10	20	16	18	23	13	23	12	12	19	17	10	16
Indian (Gujarati)		STR predn.	GML3*	16	14	18	25	11	11	13	11	14	14	11	10	20	15	15	23	13	23	12	12	20	19	10	16
Indian (Gujarati)		STR predn.	GML3*	15	14	17	24	10	11	13	11	14	14	11	11	20	16	15	23	11	23	12	12	19	18	10	16
Indian (Gujarati)		STR predn.	GML3*	16	13	18	25	11	11	13	11	14	14	11	10	20	15	15	23	13	25	12	12	20	18	11	16
Indian (Gujarati)		STR predn.	GML3*	15	13	18	26	10	11	13	11	13	14	11	10	20	15	14	23	13	23	12	12	19	17	10	16
Indian (Gujarati)		STR predn.	GML3*	17	13	16	24	11	11	13	11	15	14	11	10	20	15	18	23	12	23	13	12	20	20	10	16
Indian (Gujarati)		STR predn.	GML3*	15	14	18	25	10	11	14	11	14	14	11	10	19	15	16	23	13	25	12	12	21	19	10	16
Indian (Gujarati)		STR predn.	GML3*	15	14	17	25	10	11	13	11	14	14	11	10	20	15	19	23	13	23	12	12	19	18	10	16
Indian (Gujarati)		STR predn.	GML3*	15	14	17	26	10	11	13	11	13	14	11	10	20	15	15	23	13	23	12	13	19	19	10	16
Indian (Gujarati)		STR predn.	GML3*	15	14	16	25	10	11	13	11	14	14	11	10	20	15	16	23	13	23	12	12	19	17	10	16
Indian (Gujarati)		STR predn.	GML3*	17	13	16	24	10	11	13	11	14	14	11	10	20	15	15	23	13	23	12	12	19	18	10	16
Indian (Gujarati)		STR predn.	GML3*	16	11	17	25	11	11	13	11	14	14	11	9	20	15	16	23	12	22	12	12	18	19	10	16
Indian (Gujarati)		STR predn.	GML3*	15	14	18	25	10	11	13	11	14	14	11	10	20	15	17	23	13	23	12	12	18	19	10	16
Indian (Gujarati)		STR predn.	GML3*	16	13	17	25	11	11	13	11	15	14	11	10	20	15	16	24	13	23	12	12	18	18	10	16
Indian (Chennai)		M17	GML3*	15	13	18	25	10	11	13	11	14	14	11	10	20	15	15	23	11	23	12	12	19	19	10	17
Indian (Chennai)		M17	GML3*	16	13	17	25	10	11	13	12	14	14	11	10	19	18	15	23	12	25	12	14	18	18	11	17
Indian (Chennai)		M17	GML3*	16	13	16	25	9	11	13	11	14	14	11	10	20	15	16	23	11	23	13	12	18	18	10	17
Indian (Chennai)		M17	GML3*	15	14	18	25	10	11	13	11	14	14	11	10	20	15	16	23	13	22	11	12	17	17	10	17
Indian (Chennai)		M17	GML3*	17	13	17	25	10	11	13	11	14	14	11	10	20	16	15	23	11	24	12	13	17	17	8	17
Indian (Chennai)		M17	GML3*	16	13	18	25	11	11	13	11	14	14	11	10	20	16	16	23	13	23	12	12	18	16	10	17
Indian (Chennai)		M17	GML3*	17	14	18	25	10	11	13	11	15	14	11	11	20	17	15	23	12	23	12	13	19	18	8	17
Indian (Chennai)		M17	GML3*	17	14	18	26	11	11	13	11	15	14	11	10	21	15	16	23	13	23	12	12	21	20	10	17
Indian (Chennai)		M17	GML3*	15	13	18	25	11	11	13	11	14	14	11	11	20	16	17	23	13	23	12	13	19	19	11	17
Indian (Chennai)		M17	GML3*	15	13	18	24	10	11	13	11	14	14	11	11	20	15	17	24	13	23	12	12	18	19	10	17
Indian (Chennai)		M17	GML3*	16	13	18	25	11	11	13	11	14	14	11	10	20	15	17	23	14	24	12	12	19	18	10	17
Indian (Chennai)		M17	GML3*	15	14	18	26	10	11	13	11	15	14	11	10	20	16	17	24	13	23	12	13	19	18	10	17
Indian (Chennai)		M17	GML3*	15	14	18	25	10	11	13	11	13	14	11	10	20	14	16	23	13	23	12	12	18	18	10	17
Nepalese		STR predn.	Ancestral	17	13	17	25	10	11	13	11	14	14	11	11	20	15	15	23	12	22	12	12	18	18	10	18
Nepalese		STR predn.	Ancestral	16	13	18	24	10	11	13	11	14	14	11	10	20	17	15	23	13	21	12	13	18	17	10	18
Nepalese		STR predn.	Ancestral	15	14	18	25	10	11	13	11	13	14	9	10	20	15	16	21	12	24	12	12	19	0	10	18
Nepalese		STR predn.	Ancestral	16	14	17	25	10	11	13	11	14	14	11	10	20	16	15	22	12	24	12	13	19	17	10	18
Nepalese		STR predn.	Ancestral	16	13	17	24	10	11	13	11	14	14	11	10	20	15	16	23	12	23	12	12	21	17	10	18
Nepalese		STR predn.	Ancestral	16	14	18	24	11	11	13	12	14	15	11	10	20	16	15	23	13	23	12	13	19	19	10	18
Nepalese		STR predn.	Ancestral	16	13	16	24	11	11	14	11	14	14	11	10	20	12	16	23	14	23	12	12	18	19	10	18
Nepalese		STR predn.	Ancestral	15	14	18	25	11	11	13	11	14	14	9	10	20	15	16	23	13	23	12	11	18	18	10	18
Nepalese		STR predn.	Ancestral	15	14	18	25	11	11	13	11	14	14	9	10	20	15	16	23	13	23	12	11	18	18	10	18
Nepalese		STR predn.	Ancestral	15	13	18	25	11	11	14	11	14	14	11	10	20	15	16	21	12	23	12	12	16	18	10	18
Nepalese		STR predn.	GML3*	16	14	16	25	11	11	13	10	14	14	11	10	20	15	17	23	13	23	12	12	18	19	0	18
Nepalese		STR predn.	GML3*	15	13	18	25	11	11	14	11	14	14	11	10	20	15	16	21	12	23	12	12	16	18	10	18
Nepalese		STR predn.	GML3*	16	13	18	25	11	11	13	11	14	14	11	10	20	15	16	23	13	23	12	13	21	18	10	18
Nepalese		STR predn.	GML3*	16	14	17	25	10	11	13	11	14	14	11	11	20	15	17	23	12	23	12	12	19	20	10	18
Nepalese		STR predn.	GML3*	15	13	18	25	11	11	14	12	14	14	11	10	20	12	16	23	13	23	12	12	18	19	10	18
Nepalese		STR predn.	GML3*	15	13	18	25	11	11	14	11	14	14	11	10	20	12	16	23	13	23	12	12	18	19	10	18
Nepalese		STR predn.	GML3*	16	13	18	25	11	11	13	11	14	14	11	11	20	15	16	23	12	24	12	12	19	18	10	18
Nepalese		STR predn.	GML3*	15	13	18	25	11	11	14	11	14	14	11	10	20	15	16	21	12	24	12	12	16	19	10	18
Nepalese		STR predn.	GML3*	16	13	18	25	11	11	13	11	14	14	11	11	20	15	16	23	12	24	12	12	19	18	10	18
Nepalese		STR predn.	GML3*	15	14	18	25	10	11	13	11	13	14	9	10	20	15	16	23	12	24	12	12	19	18	10	18
Nepalese		STR predn.	GML3*	16	13	18	25	11	11	13	11	14	14	11	10	20	15	16	23	13	23	12	13	21	18	10	18
Nepalese		STR predn.	GML3*	16	13	18	25	11	11	13	11	14	14	11	10	20	15	16	23	12	24	12	12	20	18	10	18
Nepalese		STR predn.	GML3*	16	13	18	25	11	11	13	11	14	14	11	11	20	15	15	23	12	24	12	12	19	18	10	18
Nepalese		STR predn.	GML3*	17	13	18	24	11	11	13	11	14	14	11	10	20	15	15	24	13	23	12	13	18	18	10	18
Nepalese		STR predn.	GML3*	15	13	18	25	11	11	14	11	14	14	11	10	20	12	16	23	13	23	12	12	18	19	10	18
Nepalese		STR predn.	GML3*	16	13	18	25	11	11	13	11	14	14	11	10	20	15	16	23	13	23	12	13	21	18	10	18
Nepalese		STR predn.	GML3*	16	13	18	26	11	11	13	11	14	14	11	10	21	15	16	23	13	23	11	13	19	18	10	18
Nepalese		STR predn.	GML3*	16	13	18	25	11	11	13	11	14	14	11	11	20	15	17	23	12	23	13	12	19	17	10	18
Nepalese		STR predn.	GML3*	16	14	16	24	12	11	13	10	14	14	11	10	20	15	17	23	13	23	12	12	19	19	10	18
Bhutanese		STR predn.	GML3*	17	13	19	26	11	11	13	11	14	14	11	10	19	15	15	23	13	23	12	12	20	18	9	19
Bhutanese		STR predn.	GML3*	17	14	19	25	11	11	13	11	14	14	11	10	20	15	16	23	13	23	12	11	19	18	10	19
Bhutanese		STR predn.	GML3*	15	12	17	24	10	11	13	11	14	14	11	10	20	15	16	23	12	23	12	12	20	18	11	19
Bhutanese		STR predn.	GML3*	17	13	19	26	10	11	13	11	14	14	11	10	19	15	15	23	13	23	12	12	20	18	10	19
Bhutanese		STR predn.	GML3*	16	13	18	24	10	11	13	11	14	14	11	11	20	15	15	25	12	23	12	12	19	17	10	19
Bhutanese		STR predn.	GML3*	16	13	18	25	11	11	13	11	14	14	11	11	20	15	13	23	13	23	12	12	19	19	10	19
Bhutanese		STR predn.	GML3*	15	14	17	25	10	12	13	11	14	14	11	10	20	15	17	23	12	23	12	12	18	20	10	19
Bhutanese		STR predn.	GML3*	16	13	18	25	10	11	13	11	14	14	11	10	20	15	15	23	12	23	12	12	18	19	10	19
Bhutanese		STR predn.	GML3*	15	14	17	25	10	11	13	11	14	14	11	10	20	15	17	24	13	23	12	12	19	19	10	19
Bhutanese		STR predn.	GML3*	16	13	18	25	10	11	13	11	14	14	11	11	20	14	16	23	13	23	12	12	21	19	10	19
Bhutanese		STR predn.	GML3*	15	14	18	24	10	11	13	11	14	14	11	10	20	16	15	24	13	25	12	13	19	18	10	19
Bhutanese		STR predn.	GML3*	16	13	16	25	11	11	13	11	14	14	11	10	20	15	16	23	11	23	12	12	19	19	10	19
Bhutanese		STR predn.	GML3*	16	13	17	25	10	11	13	11	14	14	11	10	20	15	16	23	12	22	12	12	20	18	10	19
Bhutanese		STR predn.	GML3*	16	13	17	25	11	11	13	11	14	14	11	10	20	15	16	23	12	22	12	12	20	21	10	19
Bhutanese		STR predn.	GML3*	16	13	17	25	10	11	13	11	14	14	11	10	20	15	16	23	12	22	12	12	20	18	10	19
Bhutanese		STR predn.	GML3*	15	14	17	25	10	11	13	11	14	14	11	10	20	15	17	24	12	23	13	12	18	18	10	19
Bhutanese		STR predn.	GML3*	15	14	18	25	10	11	13	11	17	14	11	10	20	15	16	23	12	23	12	13	18	19	10	19
Bhutanese		STR predn.	GML3*	16	13	18	24	11	11	13	11	16	14	11	10	20	16	15	23	13	23	12	12	20	19	10	19
Bhutanese		STR predn.	GML3*	17	13	19	26	10	11	13	11	15	14	11	10	19	15	15	23	13	23	12	12	21	18	10	19
Bhutanese		STR predn.	GML3*	17	13	18	26	10	11	13	11	15	14	11	10	19	15	15	23	13	23	12	12	21	17	10	19
Bhutanese		STR predn.	GML3*	16	14	17	25	10	11	13	11	14	14	12	10	21	15	15	23	13	23	12	12	19	20	10	19
Chinese		SRY10831.2	GML3*	15	14	19	25	11	11	13	11	14	14	11	10	21	16	15	23	12	0	12	12	19	0	9	5,7
Chinese		SRY10831.2	GML3*	16	12	18	25	11	11	13	11	14	14	11	10	18	16	15	23	12	22	12	12	18	17	10	5,7
Chinese		SRY10831.2	GML5*	15	13	17	25	10	11	13	12	14	14	11	10	20	15	16	23	11	22	12	13	20	20	10	5,7
a and Merseyside; b Durham, Tyne & Wear, & Northumberland; c and Greater Manchester; NGS: next-generation sequencing data
References:
1	King TE, Jobling MA: Founders, drift and infidelity: the relationship between Y chromosome diversity and patrilineal surnames. Mol Biol Evol 2009; 26: 1093-1102.
2	Leslie S, Winney B, Hellenthal G et al: The fine-scale genetic structure of the British population. Nature 2015; 519: 309-314.
3	Weale ME, Weiss DA, Jager RF, Bradman N, Thomas MG: Y chromosome evidence for Anglo-Saxon mass migration. Mol Biol Evol 2002; 19: 1008-1021.
4	Winney B, Boumertit A, Day T et al: People of the British Isles: preliminary analysis of genotypes and surnames in a UK-control population. Eur J Hum Genet 2012; 20: 203-210.
5	Cann HM, de Toma C, Cazes L et al: A human genome diversity cell line panel. Science 2002; 296: 261-262.
6	Hallast P, Batini C, Zadik D et al: The Y-chromosome tree bursts into leaf: 13,000 high-confidence SNPs covering the majority of known clades. Mol Biol Evol 2015; 32: 661-673.
7	Shi W, Ayub Q, Vermeulen M et al: A worldwide survey of human male demographic history based on Y-SNP and Y-STR data from the HGDP-CEPH populations. Mol Biol Evol 2010; 27: 385-393.
8	Karlsson AO, Wallerstrom T, Gotherstrom A, Holmlund G: Y-chromosome diversity in Sweden - a long-time perspective. Eur J Hum Genet 2006; 14: 963-970.
9	Børglum AD, Vernesi C, Jensen PK, Madsen B, Haagerup A, Barbujani G: No signature of Y chromosomal resemblance between possible descendants of the Cimbri in Denmark and Northern Italy.
	Am J Phys Anthropol 2007; 132: 278-284.
10	Bosch E, Calafell F, Rosser ZH et al: High level of male-biased Scandinavian admixture in Greenlandic Inuit shown by Y-chromosomal analysis. Hum Genet 2003; 112: 353-363.
11	Rosser ZH, Zerjal T, Hurles ME et al: Y-chromosomal diversity within Europe is clinal and influenced primarily by geography, rather than by language. Am J Hum Genet 2000; 67: 1526-1543.
12	Larmuseau MH, Boon N, Vanderheyden N et al: High Y-chromosomal diversity and low relatedness between paternal lineages on a communal scale in the Western European Low Countries during the
	surname establishment. Heredity (Edinb) 2015; 115: 3-12.
13	Previderé C, Stuppia L, Gatta V, Fattorini P, Palka G, Tyler-Smith C: Y-chromosomal DNA haplotype differences in control and infertile Italian subpopulations. Eur J Hum Genet 1999; 7: 733-736.
14	Adams SM, Bosch E, Balaresque PL et al: The genetic legacy of religious diversity and intolerance: paternal lineages of Christians, Jews and Muslims in the Iberian Peninsula. Am J Hum Genet 2008; 83: 725-736.
15	Bloomer LD, Nelson CP, Eales J et al: Male-specific region of the Y chromosome and cardiovascular risk: phylogenetic analysis and gene expression studies. Arterioscler Thromb Vasc Biol 2013; 33: 1722-1727.
16	Quintana-Murci L, Krausz C, Zerjal T et al: Y-chromosome lineages trace diffusion of people and languages in southwestern Asia. Am J Hum Genet 2001; 68: 537-542.
17	Lee AC, Kamalam A, Adams SM, Jobling MA: Molecular evidence for absence of Y-linkage of the Hairy Ears trait. Eur J Hum Genet 2004; 12: 1077-1079.
18	Parkin EJ, Kraayenbrink T, Opgenort JR et al: Diversity of 26-locus Y-STR haplotypes in a Nepalese population sample: Isolation and drift in the Himalayas. Forensic Sci Int 2007; 166: 176-181.
19	Parkin EJ, Kraayenbrink T, van Driem GL, Tshering K, de Knijff P, Jobling MA: 26-locus Y-STR typing in a Bhutanese population sample. Forensic Sci Int 2006; 161: 1-7.

## Sheet: Table S2
Table S2. SNP information, and primer sequences for the SNaPshot 10-plex used to sub-divide haplogroup R1a1.
									Primers used for initial PCR						Single-base extension primers
Name used here	Position (GRCh37)	Position (GRCh38)	HGVS (GRCh37)	HGVS (GRCh38)	rs no.	alternative names	ISOGG namea	mutation	Primer	Sequence 5'-3'	Tm	%GC	length/nt	Amplicon size (bp)	nt change detected	SBE probe	Sequence 5'-3'	length/nt	Tm
GML1	7347942	7479901	NC_000024.9:g.7347942C>T	NC_000024.10:g.7479901C>T	rs541419267	CTS1340; M618;	R1a1a1~	C->T	7347942F	GAGGCAATACCCTGATCTGC	63.5	55	20		C->T	942snp	(a)36TGGAAATGCAGAAATCACC	55	76.8
						PF6157			7347942R	ATTGCTACTGGAAGTTGAGAATC	60.2	39.2	23	245
GML2	6961669	7093628	NC_000024.9:g.6961669C>T	NC_000024.10:g.7093628C>T	rs747137438	S2846; Z2461	R1a1a1a~	C->T	6961669F	TATGAGTGATGGTCATTTCTCC	60.4	41	22		C->T	669snp	(a)25ATCAAAGACAAAGGCCTCTT	45	73.9
									6961669R	CACTCCTGGAACACACGCAG	67.1	60	20	498
GML3	19419865	17307985	NC_000024.9:g.19419865G>A	NC_000024.10:g.17307985G>A	rs112157633	F3044; V4100;	R1a1a1b~	G->A	19419865F	GTCAGACTGCCTGGAAAACC	63.7	55	20		G->A	865snp	(a)65TGAGAGATCAGTCCTTGACA	85	79.3
						Z651			19419865R	CATGCACAAGGTATTCAGTG	59.2	45	20	440
GML4	14202054	12081348	NC_000024.9:g.14202054T>C	NC_000024.10:g.12081348T>C	rs778296366	YP349	R1a1a1b2a2a3~	T->C	14202054F	GTGAATGTCTCCAAGAGTCTTAGG	62	45.9	24		T->C	054snp	(a)68AATTCTTCAAAATGAAATGGAT	90	78.6
									14202054R	GGCTTTGTGAAATTTGCTAAGTG	63.5	39.2	23	518
GML5	15588401	13476521	NC_000024.9:g.15588401T>C	NC_000024.10:g.13476521T>C	rs112563127	Z282; S198;	R1a1a1b1a	T->C	15588401F	CCTGATACACCAAATTAAAGACC	60.2	39.2	23		T->C	401snp	(a)13TTATATTGAAGGCATACTGTAA	35	65.4
						V3055			15588401R	GTGAACCCGCATATCAAACC	64	50	20	563
GML6	7271722	7403681	NC_000024.9:g.7271722C>A	NC_000024.10:g.7403681C>A	rs556726425	CTS1211; S3357	R1a1a1b1a2b	C->A	7271722F	GTACATCTGCTGTTGTCTAGCC	60.4	50	22		C->A	722snp	(a)55GCAGGAAACAGAAGATGTCA	75	78.8
									7271722R	TCCAAACCAGGAAGAGGAAGTC	65.5	50	22	303
GML7	18223485	16111605	NC_000024.9:g.18223485A>T	NC_000024.10:g.16111605A>T	rs770125881	CTS8816; S3367	R1a1a1b1a2b3a3a~	A->T	18223485F	CTAAGTCATGAAGCTTATTGTTGTC	59.8	36	25		A->T	485snp	(a)44CCTTAAATATCCACATAAAAC	65	74.6
									18223485R	GCTGCTCATGTCTTCCTAACTG	62.9	50	22	363
GML8	13934534	11813828	NC_000024.9:g.13934534C>A	NC_000024.10:g.11813828C>A	rs765730048	FGC11883; Y2397	R1a1a1b1a3a~	C->A	13934534F	TAAAGGGCAGAACTGTGTCACC	65.1	50	22		C->A	534snp	CTGCTCCAAGAAAAATCTGTGTA	23	62.1
									13934534R	CATTTTAGCAACTTTAACAGCAC	59.4	34.8	23	422
GML9*	18615964	16504084	NC_000024.9:g.18615964C>T	NC_000024.10:g.16504084C>T	rs761494431	none	R1a1a1b1a3a1~b	C->T	18615964F	GTTAATTCTGCTCTCAGTACTCC	57.7	43.5	23		G->A	964snp	(a)18CCTTGTGAAACAGTGAGATTCC	40	73.3
									18615964R	GCTCCAATAAGGTAGAACCAC	59.1	47.7	21	431
M458	24366464	22220317	NC_000024.9:g.24366464A>G	NC_000024.10:g.22220317A>G	rs375323198	PF6241	R1a1a1b1a1a	A->G	M458F	AGAAGAGATTTCTAGCCAGAGT	57	41	22		A->G	M458snp	(a)28AAGACATTCCTCCTGGCTCTCT	50	76.3
									M458R	CAGAAAAAAATAATTCCTGGA	57.3	28.6	21	282
a as used by Margaryan et al. (2019)
b the SNP rs761494431 (C18615964T) is not found in ISOGG, but on the same branch (Hallast et al. 2016) lies G19078579A (also known as S3449 and CTS9808), allowing an equivalence to be made between GML9* and R1a1a1b1a3a1~.

## Sheet: Table S3
Table S3: Comparison of regions of high Norwegian+Swedish autosomal contribution and the Danelaw with proportions of hg R1a1 and R1a1-GML8* + R1a1-GML9.
PoBI cluster(s)	County(ies)	proportion NOR	proportion SWE	proportion NOR+SWE	high vs low NOR+SWE	n Y chr	n R1a1	% R1a1	n Y chr adjusteda	n GML8*&9	% GML8*&9
(N Ire/W Scotland; N Ire/S Scotland; NE Scotland 1; NE Scotland 2) mean	Scotland	0.125	0.048	0.173	≥10%	88	5	5.68182	88	3	3.40909
Northumbria	Durham; Tyne & Wear; Northumberland	0.0734	0.0504	0.1238	≥10%	465	24	5.16129	465	17	3.65591
Cumbria	Cumbria	0.0733	0.0501	0.1234	≥10%	183	7	3.82514	183	5	2.73224
W Yorkshire	Yorkshire	0.0524	0.0548	0.1072	≥10%	324	22	6.79012	324	8	2.46914
Total:						1060	58	5.4717	1060	33	3.11321
N Wales	N Wales	0.0722	0.0229	0.0951	<10%	162	1	0.617284	162	1	0.617284
Cent./ S England	Bucks, Derbys; Dorset; Essex; Hants; Herts; Kent; Lancs ; Leics; Lincs; London; Norf; Northants; Notts; Oxford; Suffolk; Sussex; Wilts	0.0371	0.0514	0.0885	<10%	1088	70	6.43382	1025.83	35	3.41188
(S & N Pembrokeshire) mean	S Wales	0.049	0.03	0.079	<10%	31	1	3.22581	31	1	3.22581
Welsh Borders	Heref; Shrops; Gloucs; Worcs; Ches & Merseyside	0.0429	0.032	0.0749	<10%	242	12	4.95868	242	1	0.413223
Devon	Devon	0.0255	0.0404	0.0659	<10%	51	1	1.96078	51	0	0
Cornwall	Cornwall	0.0271	0.0223	0.0494	<10%	41	1	2.43902	41	0	0
Total:						1615	86	5.32508	1552.83	38	2.44715
Danelaw or not
Danelaw	Bucks; Derbys; Cumbria; Essex; Herts; Notts; Lancs; Leics; Lincs; London; Norf; Northants; Suffolk; Yorks					1281	85	6.63544	1251	44	3.52
Not Danelaw	Ches; Cornwall; Devon; Dorset; Durham; Glos; Hants; Heref; Kent; Northumberland; Oxon; Shrops; Sussex; Tyne & Wear; Wilts; Worcs; Welsh; Scottish mainland					1411	60	4.2523	1364	31	2.27
a Accounts for the fact that not all R1a1 chromosomes were subtyped for SNPs.

## Sheet: Table S4
Table S4: Population frequencies of hg R1a1 sub-haplogroups.
Population	R1a1* %	GML2 %	GML3* %	GML4 %	GML5* %	GML6* %	GML7 %	GML8* %	GML9 %	M458 %	Total hg R1a1
English	1.49254	20.1493	11.9403	0.746269	5.97015	3.73134	1.49254	19.403	32.8358	2.23881	134
Scottish	0	40	0	0	0	0	0	40	20	0	5
Welsh (north)	0	0	0	0	0	0	0	0	100	0	1
Welsh (south)	0	0	0	0	0	0	0	100	0	0	1
Great Britain	1.41844	20.5674	11.3475	0.70922	5.67376	3.5461	1.41844	20.5674	32.6241	2.12766	141
Isle of Man	0	0	0	0	0	0	0	85.7143	14.2857	0	7
Orcadian	7.14286	7.14286	0	0	0	0	0	78.5714	7.14286	0	14
Irish	0	0	0	0	100	0	0	0	0	0	1
British & Irish Isles	1.84049	18.4049	9.81595	0.613497	5.52147	3.06748	1.22699	28.2209	29.4479	1.84049	163
Norwegian	0	7.69231	0	0	0	0	0	37.1795	55.1282	0	78
Swedish	0	20	0	0	6.66667	13.3333	0	33.3333	26.6667	0	15
Danish	0	42.8571	0	0	0	28.5714	0	0	0	28.5714	7
Icelandic	0	0	0	0	0	0	0	66.6667	16.6667	16.6667	6
Inuit	0	16.6667	0	0	16.6667	0	0	50	0	16.6667	6
Saami	0	0	0	0	0	0	0	100	0	0	1
Dutch (general)	0	0	0	0	0	0	0	0	0	100	2
Frisian	0	57.1429	14.2857	0	14.2857	0	0	0	0	14.2857	7
Belgian	4.87805	9.7561	41.4634	0	21.9512	12.1951	0	7.31707	2.43902	0	41
French	0	16.6667	33.3333	0	16.6667	16.6667	0	0	0	16.6667	6
Italian	11.1111	11.1111	11.1111	0	11.1111	33.3333	0	0	0	22.2222	9
Spanish	0	0	80	0	20	0	0	0	0	0	5
Portuguese	0	0	0	100	0	0	0	0	0	0	2
German (general)	0	0	0	0	0	27.2727	0	0	0	72.7273	11
Bavarian	0	0	0	50	0	0	50	0	0	0	2
Polish	0	0	2	0	12	22	20	0	0	44	50
Slovenian	0	0	0	0	0	66.6667	26.6667	0	0	6.66667	15
Serbian	0	0	0	0	0	0	100	0	0	0	2
Bulgarian	0	0	0	0	0	33.3333	0	0	0	66.6667	3
Hungarian	0	0	0	10	20	30	20	0	0	20	10
Romanian	0	0	0	0	33.3333	33.3333	11.1111	0	0	22.2222	9
Belarusian	0	0	0	0	30.7692	38.4615	7.69231	0	0	23.0769	13
Russian	0	0	0	0	15.3846	11.5385	30.7692	0	0	42.3077	26
Adygei	0	0	0	0	0	0	0	0	0	100	1
Chuvash	0	0	0	0	50	0	50	0	0	0	2
Greek	0	0	50	0	0	0	50	0	0	0	2
Turkish	0	0	0	0	0	0	0	0	0	100	1
Bedouin	0	0	0	0	100	0	0	0	0	0	2
Pakistani	0	0	100	0	0	0	0	0	0	0	42
Indian (Chennai)	0	0	100	0	0	0	0	0	0	0	13
indian (Gujarati)	7.14286	0	92.8571	0	0	0	0	0	0	0	14
Nepalese	34.4828	0	65.5172	0	0	0	0	0	0	0	29
Bhutanese	0	0	100	0	0	0	0	0	0	0	21
Chinese	0	0	66.6667	0	33.3333	0	0	0	0	0	3
											619

## Sheet: Table S5
Table S5: Y chromosomes found in ancient DNA from Viking era sites; from Margaryan et al. (2019).
Sample	ISOGG hg	This study equivalent	Country	Sub region
VK362	E1b1b1a1b1a	non-R1a1	Denmark	Langeland
VK411	F	non-R1a1	Denmark	Funen
VK140	G2a	non-R1a1	Denmark	Funen
VK71	I1	non-R1a1	Denmark	Sealand
VK316	I1	non-R1a1	Denmark	Funen
VK367	I1	non-R1a1	Denmark	Langeland
VK295	I1a	non-R1a1	Denmark	Funen
VK279	I1a1b	non-R1a1	Denmark	Funen
VK320	I1a1b	non-R1a1	Denmark	Langeland
VK297	I1a1b1	non-R1a1	Denmark	Sealand
VK315	I1a1b1	non-R1a1	Denmark	Sealand
VK70	I1a1b1a1	non-R1a1	Denmark	Sealand
VK281	I1a1b1a1	non-R1a1	Denmark	Sealand
VK296	I1a1b1a1	non-R1a1	Denmark	Sealand
VK291	I1a1b1a4a	non-R1a1	Denmark	Langeland
VK301	I1a2a	non-R1a1	Denmark	Funen
VK532	I1a2a	non-R1a1	Denmark	Sealand
VK363	I1a2a1a1a	non-R1a1	Denmark	Langeland
VK327	I1a2a1a1a1a	non-R1a1	Denmark	Jutland
VK445	I1a2a2	non-R1a1	Denmark	Sealand
VK446	I1a2a2	non-R1a1	Denmark	Funen
VK521	I1a2a2a	non-R1a1	Denmark	Sealand
VK275	I1c	non-R1a1	Denmark	Langeland
VK280	I2a1b1a	non-R1a1	Denmark	Funen
VK582	I2a1b1a	non-R1a1	Denmark	Jutland
VK317	J2a1a1a2b2	non-R1a1	Denmark	Langeland
VK215	R1b1a1b	non-R1a1	Denmark	Sealand
VK326	R1b1a1b1a1a	non-R1a1	Denmark	Jutland
VK313	R1b1a1b1a1a1	non-R1a1	Denmark	Funen
VK289	R1b1a1b1a1a1a	non-R1a1	Denmark	Langeland
VK323	R1b1a1b1a1a1c1a2b1	non-R1a1	Denmark	Jutland
VK134	R1b1a1b1a1a1c2b1	non-R1a1	Denmark	Funen
VK384	R1b1a1b1a1a1c2b1a1a1a	non-R1a1	Denmark	Jutland
VK338	R1b1a1b1a1a1c2b1a1b2	non-R1a1	Denmark	Langeland
VK290	R1b1a1b1a1a1c2b1b3b	non-R1a1	Denmark	Langeland
VK324	R1b1a1b1a1a1c2b1b4	non-R1a1	Denmark	Jutland
VK133	R1b1a1b1a1a1c2b2a1b1a	non-R1a1	Denmark	Funen
VK365	R1b1a1b1a1a2	non-R1a1	Denmark	Langeland
VK369	R1b1a1b1a1a2	non-R1a1	Denmark	Sealand
VK329	R1b1a1b1a1a2a1a1a2	non-R1a1	Denmark	Jutland
VK87	R1b1a1b1a1a2a1b1a	non-R1a1	Denmark	Jutland
VK286	R1b1a1b1a1a2b1a1	non-R1a1	Denmark	Langeland
VK373	R1b1a1b1a1a2b1a1	non-R1a1	Denmark	Funen
VK138	R1b1a1b1a1a2b1c1	non-R1a1	Denmark	Funen
VK287	R1b1a1b1a1a2c1a2a1a1a1	non-R1a1	Denmark	Langeland
VK292	R1a1a	R1a1*	Denmark	Langeland
VK139	R1a1a1b1a1a1c1	GML5+	Denmark	Funen
VK282	R1a1a1b1a2b	GML6	Denmark	Langeland
VK274	R1a1a1b1a2b3a	GML6+	Denmark	Langeland
VK482	I1	non-R1a1	Estonia	Saaremaa
VK554	I1	non-R1a1	Estonia	Saaremaa
VK495	I1a	non-R1a1	Estonia	Saaremaa
VK506	I1a	non-R1a1	Estonia	Saaremaa
VK488	I1a1b1	non-R1a1	Estonia	Saaremaa
VK507	I1a1b1	non-R1a1	Estonia	Saaremaa
VK509	I1a1b1	non-R1a1	Estonia	Saaremaa
VK510	I1a1b1	non-R1a1	Estonia	Saaremaa
VK549	I1a1b1	non-R1a1	Estonia	Saaremaa
VK553	I1a1b1	non-R1a1	Estonia	Saaremaa
VK511	I1a1b1a1	non-R1a1	Estonia	Saaremaa
VK552	I1a2a1a1d	non-R1a1	Estonia	Saaremaa
VK483	I1a2a1a1d1a	non-R1a1	Estonia	Saaremaa	brother
VK485	I1a2a1a1d1a	non-R1a1	Estonia	Saaremaa	brother
VK492	I1a2a1a1d1a	non-R1a1	Estonia	Saaremaa
VK555	I1a2a1a1d1a	non-R1a1	Estonia	Saaremaa
VK490	I1a2a1a1d1a1a	non-R1a1	Estonia	Saaremaa	brother
VK491	I1a2a1a1d1a1a	non-R1a1	Estonia	Saaremaa
VK497	I1a2a1a1d1a1a	non-R1a1	Estonia	Saaremaa	brother
VK496	I1a2a2a	non-R1a1	Estonia	Saaremaa
VK504	N1a1a1a1a1a	non-R1a1	Estonia	Saaremaa
VK481	N1a1a1a1a1a1a	non-R1a1	Estonia	Saaremaa
VK489	N1a1a1a1a1a1a	non-R1a1	Estonia	Saaremaa
VK505	N1a1a1a1a1a1a	non-R1a1	Estonia	Saaremaa
VK508	N1a1a1a1a1a1a	non-R1a1	Estonia	Saaremaa
VK512	N1a1a1a1a1a1a	non-R1a1	Estonia	Saaremaa
VK550	N1a1a1a1a1a1a1b	non-R1a1	Estonia	Saaremaa
VK487	R1a1a1b	GML3	Estonia	Saaremaa
VK493	R1a1a1b1	GML3+	Estonia	Saaremaa
VK480	R1a1a1b1a2a	GML5+	Estonia	Saaremaa
VK484	R1a1a1b1a2b3a	GML6+	Estonia	Saaremaa
VK486	R1a1a1b1a2b3a	GML6+	Estonia	Saaremaa
VK551	R1a1a1b1a3a1	GML9	Estonia	Saaremaa
VK498	R1a1a1b1a3a2a1	GML8+	Estonia	Saaremaa
VK248	I1	non-R1a1	Faroes	Faroes
VK239	R1b1a1b	non-R1a1	Faroes	Faroes
VK24	R1b1a1b1a1	non-R1a1	Faroes	Faroes
VK44	R1b1a1b1a1a2c1a1a1a1a1a	non-R1a1	Faroes	Faroes
VK242	R1b1a1b1a1a2c1a1f1	non-R1a1	Faroes	Faroes
VK27	R1b1a1b1a1a2c1a2	non-R1a1	Faroes	Faroes
VK25	R1b1a1b1a1a3b1a	non-R1a1	Faroes	Faroes
VK234	R1b1a1b1a1a3b1a	non-R1a1	Faroes	Faroes
VK237	R1a1a1b1a	GML5	Faroes	Faroes
VK45	R1a1a1b1a3a	GML8	Faroes	Faroes
VK244	R1a1a1b1a3a1	GML9	Faroes	Faroes
VK238	R1a1a1b1a3a2a	GML8+	Faroes	Faroes
VK46	R1a1a1b1a3a2b1a	GML8+	Faroes	Faroes
VK245	R1a1a1b1a3a2b1a	GML8+	Faroes	Faroes
VK185	CT	non-R1a1	Greenland	Eastern Settlement
VK182	I	non-R1a1	Greenland	Eastern Settlement
VK179	I1	non-R1a1	Greenland	Eastern Settlement
VK183	I1	non-R1a1	Greenland	Eastern Settlement
VK186	I1	non-R1a1	Greenland	Eastern Settlement
VK190	I1a	non-R1a1	Greenland	Eastern Settlement
VK180	IJ	non-R1a1	Greenland	Eastern Settlement
VK75	R1b1a1b1a1	non-R1a1	Greenland	Western Settlement
VK513	R1a1a1	GML1	Greenland	East_Settlement
VK184	R1a1a1b1a3a1	GML9	Greenland	Eastern Settlement
VK110	I1a1b1a1	non-R1a1	Iceland	Hofstadir
VK98	I1a1b1a4a2	non-R1a1	Iceland	Hofstadir
VK102	R1b1a1b1a1a1	non-R1a1	Iceland	Hofstadir
VK95	R1b1a1b1a1a2c1a1a1a1a1a	non-R1a1	Iceland	Hofstadir
VK101	R1b1a1b1a1a2d1a1	non-R1a1	Iceland	Hofstadir
VK123	R2a2b1	non-R1a1	Iceland	Hofstadir
VK129	R1a1a1b1a3a1	GML9	Iceland	Ingiridarstadir
VK127	R1a1a1b1a3a2b	GML8+	Iceland	Hringsdalur
VK225	R1a1a1b1a3a2b	GML8+	Iceland	Hofstadir
VK545	R1b1a1b1a1a2c1a1a1a1a1a1a	non-R1a1	Ireland	Dublin
VK543	R1a1a1	GML1	Ireland	Eyrephort
VK546	R1a1a1	GML1	Ireland	Dublin
VK170	R1b1a1b1a1a1b1a	non-R1a1	IsleOfMan	IsleOfMan
VK538	L1a1b	non-R1a1	Italy	Foggia
VK534	R1b1a1b1a1a2	non-R1a1	Italy	Foggia
VK535	R1b1a1b1b3a	non-R1a1	Italy	Foggia
VK116	F	non-R1a1	Norway	Trondheim
VK388	I1	non-R1a1	Norway	Nordland
VK420	I1	non-R1a1	Norway	Hedmark
VK519	I1	non-R1a1	Norway	Nordland
VK529	I1a1b1a4a2	non-R1a1	Norway	Nordland
VK547	I1a1b1a4a2	non-R1a1	Norway	Nordland
VK515	I1a2a1a1d1a	non-R1a1	Norway	Nordland
VK524	I1a2a1a1d1a	non-R1a1	Norway	Nordland
VK419	N1a1a1a1a1a1a	non-R1a1	Norway	Nordland
VK531	R1b1a1	non-R1a1	Norway	Troms
VK117	R1b1a1b1a1	non-R1a1	Norway	Trondheim
VK418	R1b1a1b1a1a1b	non-R1a1	Norway	Nordland
VK389	R1b1a1b1a1a1c2b2a1b1a4b	non-R1a1	Norway	Telemark
VK386	R1b1a1b1a1a2c1a1f1a	non-R1a1	Norway	Oppland
VK528	R1b1a1b1a1a2c1a4d1	non-R1a1	Norway	Troms
VK421	R1a1a	R1a1*	Norway	Oppland
VK394	R1a1a1b1a3	GML5+	Norway	Hedmark
VK390	R1a1a1b1a3a1	GML9	Norway	Telemark
VK514	R1a1a1b1a3a1	GML9	Norway	Nordland
VK422	R1a1a1b1a3a2	GML8+	Norway	Hedmark
VK516	R1a1a1b1a3a2	GML8+	Norway	Sor-Trondelag
VK414	R1a1a1b1a3a2a	GML8+	Norway	Oppland
VK201	I2a1b1a	non-R1a1	Orkney	Orkney
VK204	R1b1a1b1a1a1b1a	non-R1a1	Orkney	Orkney
VK203	R1b1a1b1a1a2c1	non-R1a1	Orkney	Orkney
VK202	R1b1a1b1a1a2c1a3a2a1d	non-R1a1	Orkney	Orkney
VK205	R1a1a1b1a3a1a	GML9+	Orkney	Orkney
VK157	I1	non-R1a1	Poland	Bodzia
VK210	I2a	non-R1a1	Poland	Kraków
VK200	R	non-R1a1	Poland	Czersk
VK211	R1b1a1b	non-R1a1	Poland	Cedynia
VK153	R1a1a	R1a1*	Poland	Bodzia
VK494	R1a1a	R1a1*	Poland	Sandomierz
VK212	R1a1a1b	GML3	Poland	Cedynia
VK156	R1a1a1b1a2a	GML5+	Poland	Bodzia
VK222	BT	non-R1a1	Russia	Gnezdovo
VK161	F	non-R1a1	Russia	Kurevanikha
VK22	I	non-R1a1	Russia	Ladoga
VK14	I1	non-R1a1	Russia	Ladoga
VK16	I1	non-R1a1	Russia	Ladoga
VK20	I1	non-R1a1	Russia	Ladoga
VK23	I1	non-R1a1	Russia	Ladoga
VK410	I1	non-R1a1	Russia	Ladoga
VK223	I1a	non-R1a1	Russia	Gnezdovo
VK409	I1a	non-R1a1	Russia	Ladoga
VK220	I1a1	non-R1a1	Russia	Ladoga
VK219	I1a1b1	non-R1a1	Russia	Ladoga
VK221	I1a1b1	non-R1a1	Russia	Ladoga
VK224	N1a1a1a1a1a	non-R1a1	Russia	Gnezdovo
VK466	R1	non-R1a1	Russia	Gnezdovo
VK159	R1b1a1b1a1	non-R1a1	Russia	Pskov
VK273	R1b1a1b1a1a2	non-R1a1	Russia	Gnezdovo
VK218	R1b1a1b1a1a2c	non-R1a1	Russia	Ladoga
VK17	T1a1a	non-R1a1	Russia	Ladoga
VK408	R1a1a1b1	GML3+	Russia	Ladoga
VK160	R1a1a1b1a1a1c1c	GML5+	Russia	Kurevanikha
VK18	R1a1a1b1a3a	GML8	Russia	Ladoga
VK359	CT	non-R1a1	Sweden	Oland
VK467	CT	non-R1a1	Sweden	Gotland
VK474	E1b1b1b2a1a4	non-R1a1	Sweden	Gotland
VK304	F	non-R1a1	Sweden	Skara
VK39	G2a2b2a1a1b1a	non-R1a1	Sweden	Skara
VK479	G2a2b2a1a1b1a1a2a1a	non-R1a1	Sweden	Gotland
VK29	I1	non-R1a1	Sweden	Skara
VK343	I1	non-R1a1	Sweden	Oland
VK379	I1	non-R1a1	Sweden	Oland
VK380	I1	non-R1a1	Sweden	Oland
VK407	I1	non-R1a1	Sweden	Skara
VK306	I1a	non-R1a1	Sweden	Skara
VK352	I1a1	non-R1a1	Sweden	Oland
VK50	I1a1a1a1a	non-R1a1	Sweden	Gotland
VK400	I1a1b	non-R1a1	Sweden	Skara
VK404	I1a1b	non-R1a1	Sweden	Skara
VK473	I1a1b	non-R1a1	Sweden	Gotland
VK382	I1a1b1a4a2	non-R1a1	Sweden	Oland
VK337	I1a2a1a1a	non-R1a1	Sweden	Oland
VK357	I1a2a1a1a	non-R1a1	Sweden	Oland
VK443	I1a2a1a1d2	non-R1a1	Sweden	Oland
VK53	I2a1a2b1a1	non-R1a1	Sweden	Gotland
VK347	I2a1b1	non-R1a1	Sweden	Oland
VK427	I2a1b1a	non-R1a1	Sweden	Skara
VK342	I2a1b1a2b	non-R1a1	Sweden	Oland
VK332	I2a1b1a2b1	non-R1a1	Sweden	Oland
VK348	I2a1b1a2b1a2a	non-R1a1	Sweden	Oland
VK517	I2a1b1a2b1a2a	non-R1a1	Sweden	Uppsala
VK346	J2	non-R1a1	Sweden	Oland
VK42	J2a1a1b2a1b1	non-R1a1	Sweden	Skara
VK355	L2	non-R1a1	Sweden	Oland
VK579	N1a1a1a1a	non-R1a1	Sweden	Oland
VK430	N1a1a1a1a1a	non-R1a1	Sweden	Gotland
VK51	N1a1a1a1a1a1a	non-R1a1	Sweden	Gotland
VK399	N1a1a1a1a1a1a	non-R1a1	Sweden	Skara
VK406	N1a1a1a1a1a1a	non-R1a1	Sweden	Skara
VK533	N1a1a1a1a1a1a	non-R1a1	Sweden	Oland
VK461	N1a1a1a1a1a2a1a	non-R1a1	Sweden	Gotland
VK395	N1a1a1a1a1a2a1a2	non-R1a1	Sweden	Skara
VK251	R1	non-R1a1	Sweden	Gotland
VK267	R1b	non-R1a1	Sweden	Karda
VK268	R1b1a1b	non-R1a1	Sweden	Karda
VK269	R1b1a1b	non-R1a1	Sweden	Karda
VK426	R1b1a1b	non-R1a1	Sweden	Skara
VK57	R1b1a1b1a1a	non-R1a1	Sweden	Gotland
VK217	R1b1a1b1a1a	non-R1a1	Sweden	Malmo
VK335	R1b1a1b1a1a	non-R1a1	Sweden	Oland
VK232	R1b1a1b1a1a1	non-R1a1	Sweden	Gotland
VK308	R1b1a1b1a1a1b1a1	non-R1a1	Sweden	Skara
VK396	R1b1a1b1a1a1c1a1	non-R1a1	Sweden	Skara
VK424	R1b1a1b1a1a1c2b1	non-R1a1	Sweden	Skara
VK469	R1b1a1b1a1a1c2b2a1b1a	non-R1a1	Sweden	Gotland
VK34	R1b1a1b1a1a1c2b2a1b1a4b1	non-R1a1	Sweden	Skara
VK444	R1b1a1b1a1a1c2b2a1b1b1	non-R1a1	Sweden	Oland
VK425	R1b1a1b1a1a1c2b2b	non-R1a1	Sweden	Skara
VK468	R1b1a1b1a1a1c2b2b1a	non-R1a1	Sweden	Gotland
VK336	R1b1a1b1a1a2	non-R1a1	Sweden	Oland
VK431	R1b1a1b1a1a2	non-R1a1	Sweden	Gotland
VK403	R1b1a1b1a1a2a1b1a	non-R1a1	Sweden	Skara
VK40	R1b1a1b1a1a2b1c1b	non-R1a1	Sweden	Skara
VK31	R1b1a1b1a1a2c1	non-R1a1	Sweden	Skara
VK405	R1b1a1b1a1a2c1	non-R1a1	Sweden	Skara
VK349	R1b1a1b1a1a2c1a4b2c1a	non-R1a1	Sweden	Oland
VK345	R1b1a1b1a1a2c1b2a1a1	non-R1a1	Sweden	Oland
VK333	R1b1a1b1a1a2e	non-R1a1	Sweden	Oland
VK398	T1a2b1	non-R1a1	Sweden	Skara
VK471	R1a1	R1a1*	Sweden	Gotland
VK309	R1a1a	R1a1*	Sweden	Skara
VK30	R1a1a1	GML1	Sweden	Skara
VK453	R1a1a1	GML1	Sweden	Gotland
VK438	R1a1a1b	GML3	Sweden	Gotland
VK344	R1a1a1b1a	GML5	Sweden	Oland
VK452	R1a1a1b1a	GML5	Sweden	Gotland
VK64	R1a1a1b1a2a	GML5+	Sweden	Gotland
VK60	R1a1a1b1a2b	GML6	Sweden	Gotland
VK463	R1a1a1b1a2b	GML6	Sweden	Gotland
VK475	R1a1a1b1a2b	GML6	Sweden	Gotland
VK35	R1a1a1b1a3a	GML8	Sweden	Skara
VK397	R1a1a1b1a3a	GML8	Sweden	Skara
VK48	R1a1a1b1a3a1a1a	GML9+	Sweden	Gotland
VK401	R1a1a1b1a3a2	GML8+	Sweden	Skara
VK354	R1a1a1b1a3a2a1	GML8+	Sweden	Oland
VK164	BT	non-R1a1	UK	Oxford
VK144	I1	non-R1a1	UK	Oxford
VK148	I1	non-R1a1	UK	Oxford
VK149	I1	non-R1a1	UK	Oxford
VK163	I1	non-R1a1	UK	Oxford
VK167	I1	non-R1a1	UK	Oxford
VK151	I1a1	non-R1a1	UK	Oxford
VK257	I1a1	non-R1a1	UK	Dorset
VK165	I1a1b1	non-R1a1	UK	Oxford
VK176	I1a1b1a1	non-R1a1	UK	Oxford
VK262	I1a2a	non-R1a1	UK	Dorset
VK146	I1a2a1a1d1a	non-R1a1	UK	Oxford
VK173	I2a1b1a1a1	non-R1a1	UK	Oxford
VK150	I2a1b1a2b1a2	non-R1a1	UK	Oxford
VK260	Q1b	non-R1a1	UK	Dorset
VK175	R1b1a1b1a1	non-R1a1	UK	Oxford
VK168	R1b1a1b1a1a1b	non-R1a1	UK	Oxford
VK449	R1b1a1b1a1a1b	non-R1a1	UK	Dorset
VK259	R1b1a1b1a1a1b1a	non-R1a1	UK	Dorset
VK143	R1b1a1b1a1a1c1a2b	non-R1a1	UK	Oxford
VK174	R1b1a1b1a1a1c2b2a1b1b1a	non-R1a1	UK	Oxford
VK178	R1b1a1b1a1a1c2b2b	non-R1a1	UK	Oxford
VK147	R1b1a1b1a1a2	non-R1a1	UK	Oxford
VK261	R1b1a1b1a1a2	non-R1a1	UK	Dorset
VK166	R1b1a1b1a1a2a1b1a1	non-R1a1	UK	Oxford
VK177	R1b1a1b1a1a2b	non-R1a1	UK	Oxford
VK263	R1b1a1b1a1a2c1a2b2b	non-R1a1	UK	Dorset
VK145	R1a1a1b	GML3	UK	Oxford
VK258	R1a1a1b1a3a	GML8	UK	Dorset
VK264	R1a1a1b1a3a	GML8	UK	Dorset
VK172	R1a1a1b1a3a1	GML9	UK	Oxford
VK256	R1a1a1b1a3a1	GML9	UK	Dorset
VK539	I1	non-R1a1	Ukraine	Shestovitsa
VK542	I2a1a2b1a1a	non-R1a1	Ukraine	Chernigov
VK541	R1a1a1b1a1a1c1	GML5+	Ukraine	Lutsk
See Table S2 for information about equivalences between lineage classifications.
